# Supplementary material for: Nickel hexa­yttrium deca­iodide, [NiY6]I10
Source: Acta Crystallogr Sect E Struct Rep Online. 2014 May 10;70(Pt 6):i26. doi: 10.1107/S1600536814009775 (PMC4051034; doi:10.1107/S1600536814009775)
Supplement: Supplementary file 1 [file e-70-00i26-sup1.cif]

##############################################################################
#                                                                            #
# This CIF contains the data in a paper accepted for publication in          #
# Acta Crystallographica Section E. It conforms to the requirements of       #
# Notes for Authors for Acta Crystallographica Section E, and has been       #
# peer reviewed under the auspices of the IUCr Commission on Journals.       #
#                                                                            #
# Full details of the Crystallographic Information File format               #
# are given in the paper "The Crystallographic Information File (CIF):       #
# a New Standard Archive File for Crystallography" by S. R. Hall, F. H.      #
# Allen and I. D. Brown [Acta Cryst. (1991), A47, 655-685].                  #
#                                                                            #
# The current version of the core CIF dictionary is obtainable from          #
# ftp://ftp.iucr.org/pub/cif_core.dic.                                       #
#                                                                            #
# Software is freely available for graphical display of the structure(s)     #
# in this CIF. For information consult the CIF software page                 #
# http://www.iucr.org/resources/cif/software.                                #
#                                                                            #
# This file may be used for bona fide research purposes within the           #
# scientific community so long as proper attribution is given to the journal # 
# article from which it was obtained.                                        #
#                                                                            #
##############################################################################
data_I
_audit_creation_method     SHELXL-97
_database_code_depnum_ccdc_archive     'CCDC 1000440'
_chemical_name_systematic
;
Hexayttrium nickel decaiodide
;
_chemical_name_common     Y6NiI10
_chemical_formula_moiety     'I10 Ni Y6'
_chemical_formula_sum     'I10 Ni Y6'
_chemical_formula_iupac     'Y6 Ni I10'
_chemical_formula_weight     1861.17
_chemical_melting_point     ?
_symmetry_cell_setting     triclinic
_symmetry_space_group_name_H-M     'P -1'
_symmetry_space_group_name_Hall     '-P 1'
loop_
    _symmetry_equiv_pos_as_xyz
    'x, y, z'
    '-x, -y, -z'
_cell_length_a     9.4904(7)
_cell_length_b     9.4990(7)
_cell_length_c     7.5702(5)
_cell_angle_alpha     97.056(6)
_cell_angle_beta     105.096(6)
_cell_angle_gamma     107.540(5)
_cell_volume     613.06(8)
_cell_formula_units_Z     1
_cell_measurement_reflns_used     7675
_cell_measurement_theta_min     2.31
_cell_measurement_theta_max     29.69
_cell_measurement_temperature     293(2)
_exptl_crystal_description     polyhedral
_exptl_crystal_colour     black
_exptl_crystal_size_max     0.1
_exptl_crystal_size_mid     0.1
_exptl_crystal_size_min     0.1
_exptl_crystal_density_diffrn     5.041
_exptl_crystal_density_meas     ?
_exptl_crystal_density_method     'not measured'
_exptl_crystal_F_000     792
_exptl_absorpt_coefficient_mu     27.350
_exptl_absorpt_correction_type     numerical
_exptl_absorpt_process_details
;
[<i>X-SHAPE</i> (Stoe & Cie, 1999) and <i>X-RED</i> (Stoe & Cie,
2001)]
;
_exptl_absorpt_correction_T_min     0.0312
_exptl_absorpt_correction_T_max     0.0842
_exptl_special_details
;
;
_diffrn_ambient_temperature     293(2)
_diffrn_radiation_type     MoK\a
_diffrn_radiation_wavelength     0.71073
_diffrn_radiation_source     'fine-focus sealed tube'
_diffrn_radiation_monochromator     graphite
_diffrn_measurement_device_type     'Stoe IPDS 2T'
_diffrn_measurement_method     '\w and \f scans'
_diffrn_detector_area_resol_mean     'not measured'
_diffrn_reflns_number     11699
_diffrn_reflns_av_R_equivalents     0.1064
_diffrn_reflns_av_sigmaI/netI     0.0661
_diffrn_reflns_theta_min     2.30
_diffrn_reflns_theta_max     29.15
_diffrn_reflns_theta_full     29.15
_diffrn_measured_fraction_theta_max     0.997
_diffrn_measured_fraction_theta_full     0.997
_diffrn_reflns_limit_h_min     -12
_diffrn_reflns_limit_h_max     12
_diffrn_reflns_limit_k_min     -12
_diffrn_reflns_limit_k_max     12
_diffrn_reflns_limit_l_min     -10
_diffrn_reflns_limit_l_max     10
_diffrn_standards_number     'not measured'
_diffrn_standards_interval_count     'not measured'
_diffrn_standards_interval_time     'not measured'
_diffrn_standards_decay_%     'not measured'
_refine_special_details
;
Refinement of <i>F</i>^2^ against ALL reflections. The weighted <i>R</i>-factor
<i>wR</i> and goodness of fit <i>S</i> are based on <i>F</i>^2^, conventional
<i>R</i>-factors <i>R</i> are based on <i>F</i>, with <i>F</i> set to zero for
negative <i>F</i>^2^. The threshold expression of <i>F</i>^2^ >
\s(<i>F</i>^2^) is used only for calculating <i>R</i>-factors(gt) <i>etc</i>.
and is not relevant to the choice of reflections for refinement.
<i>R</i>-factors based on <i>F</i>^2^ are statistically about twice as large
as those based on <i>F</i>, and <i>R</i>- factors based on ALL data will be
even larger.
;
_reflns_number_total     3294
_reflns_number_gt     2873
_reflns_threshold_expression     I>2sigma(I)
_refine_ls_structure_factor_coef     Fsqd
_refine_ls_matrix_type     full
_refine_ls_R_factor_all     0.0399
_refine_ls_R_factor_gt     0.0342
_refine_ls_wR_factor_gt     0.0866
_refine_ls_wR_factor_ref     0.0910
_refine_ls_goodness_of_fit_ref     1.046
_refine_ls_restrained_S_all     1.046
_refine_ls_number_reflns     3294
_refine_ls_number_parameters     80
_refine_ls_number_restraints     0
_refine_ls_hydrogen_treatment     .
_refine_ls_weighting_scheme     calc
_refine_ls_weighting_details
         'calc w=1/[\s^2^(Fo^2^)+(0.0426P)^2^+0.0000P] where P=(Fo^2^+2Fc^2^)/3'
_atom_sites_solution_hydrogens     .
_atom_sites_solution_primary     direct
_atom_sites_solution_secondary     difmap
_refine_ls_shift/su_max     0.001
_refine_ls_shift/su_mean     0.000
_refine_diff_density_max     1.365
_refine_diff_density_min     -1.635
_refine_ls_extinction_method     SHELXL
_refine_ls_extinction_coef     0.0065(3)
_refine_ls_extinction_expression
                                  'Fc^*^=kFc[1+0.001xFc^2^\l^3^/sin(2\q)]^-1/4^'
loop_
    _atom_type_symbol
    _atom_type_description
    _atom_type_scat_dispersion_real
    _atom_type_scat_dispersion_imag
    _atom_type_scat_source
    'I' 'I' -0.4742 1.8119
                         'International Tables Vol C Tables 4.2.6.8 and 6.1.1.4'
    'Ni' 'Ni' 0.3393 1.1124
                         'International Tables Vol C Tables 4.2.6.8 and 6.1.1.4'
    'Y' 'Y' -2.7962 3.5667
                         'International Tables Vol C Tables 4.2.6.8 and 6.1.1.4'
_computing_data_collection     'X-AREA (Stoe & Cie, 2003)'
_computing_cell_refinement     'X-AREA (Stoe & Cie, 2003)'
_computing_data_reduction     'X-AREA (Stoe & Cie, 2003)'
_computing_structure_solution     'SHELXS97 (Sheldrick, 2008)'
_computing_structure_refinement     'SHELXL97 (Sheldrick, 2008)'
_computing_molecular_graphics     'DIAMOND (Brandenburg, 1999)'
_computing_publication_material
;
SHELXL97 (Sheldrick, 2008) and local programs
;
loop_
    _atom_site_type_symbol
    _atom_site_label
    _atom_site_fract_x
    _atom_site_fract_y
    _atom_site_fract_z
    _atom_site_U_iso_or_equiv
    _atom_site_adp_type
    _atom_site_calc_flag
    _atom_site_refinement_flags
    _atom_site_occupancy
    _atom_site_symmetry_multiplicity
    _atom_site_disorder_assembly
    _atom_site_disorder_group
    I I1 0.46133(4) 0.27745(5) 0.36198(5) 0.03196(12) Uani d . 1 1 . .
    I I2 0.09092(5) -0.53117(5) -0.73275(5) 0.03117(12) Uani d . 1 1 . .
    I I3 0.62560(4) 0.18495(5) -0.08746(6) 0.03022(12) Uani d . 1 1 . .
    I I4 0.18872(4) -0.09482(4) -0.45161(4) 0.02376(11) Uani d . 1 1 . .
    I I5 0.26512(4) 0.35524(4) -0.21790(6) 0.02461(11) Uani d . 1 1 . .
    Y Y1 0.03920(6) -0.24090(6) -0.88682(7) 0.01994(13) Uani d . 1 1 . .
    Y Y2 0.28566(6) 0.08659(6) -0.02824(7) 0.02070(13) Uani d . 1 1 . .
    Y Y3 0.12577(6) 0.16546(6) -0.65217(7) 0.02003(13) Uani d . 1 1 . .
    Ni Ni1 0.0000 0.0000 0.0000 0.01763(19) Uani d S 1 2 . .
loop_
    _atom_site_aniso_label
    _atom_site_aniso_U_11
    _atom_site_aniso_U_22
    _atom_site_aniso_U_33
    _atom_site_aniso_U_12
    _atom_site_aniso_U_13
    _atom_site_aniso_U_23
    I1 0.0218(2) 0.0379(3) 0.02921(19) 0.00438(18) 0.00735(15) -0.00074(17)
    I2 0.0445(3) 0.0225(2) 0.02586(18) 0.01531(18) 0.00550(16) 0.00573(15)
    I3 0.0238(2) 0.0314(2) 0.0443(2) 0.01372(17) 0.01644(16) 0.01687(19)
    I4 0.02514(19) 0.0264(2) 0.02106(17) 0.01056(16) 0.00748(13) 0.00530(14)
    I5 0.02516(19) 0.0237(2) 0.02650(17) 0.00764(14) 0.01043(13) 0.00798(13)
    Y1 0.0214(2) 0.0197(3) 0.0214(2) 0.00886(18) 0.00798(17) 0.00681(18)
    Y2 0.0188(2) 0.0232(3) 0.0223(2) 0.00806(18) 0.00821(17) 0.00681(19)
    Y3 0.0212(2) 0.0205(3) 0.0198(2) 0.00802(18) 0.00750(16) 0.00500(17)
    Ni1 0.0174(4) 0.0184(5) 0.0191(4) 0.0072(3) 0.0070(3) 0.0060(3)
_geom_special_details
;
All e.s.d.'s (except the e.s.d. in the dihedral angle between two l.s. planes)
are estimated using the full covariance matrix. The cell e.s.d.'s are taken
into account individually in the estimation of e.s.d.'s in distances, angles
and torsion angles; correlations between e.s.d.'s in cell parameters are only
used when they are defined by crystal symmetry. An approximate (isotropic)
treatment of cell e.s.d.'s is used for estimating e.s.d.'s involving l.s.
planes.
;
loop_
    _geom_bond_atom_site_label_1
    _geom_bond_atom_site_label_2
    _geom_bond_site_symmetry_2
    _geom_bond_distance
    _geom_bond_publ_flag
    I1 Y3 1_556 3.0062(7) ?
    I1 Y2 . 3.0150(7) ?
    I2 Y1 2_543 3.0839(7) ?
    I2 Y3 1_545 3.1124(7) ?
    I2 Y1 . 3.2421(6) ?
    I3 Y2 2_655 3.0999(6) ?
    I3 Y1 2_654 3.1255(7) ?
    I3 Y2 . 3.2437(7) ?
    I4 Y1 . 3.1700(6) ?
    I4 Y3 . 3.1805(6) ?
    I4 Y3 2_554 3.1811(7) ?
    I4 Y2 . 3.1999(6) ?
    I5 Y1 2_554 3.1085(7) ?
    I5 Y2 . 3.1091(6) ?
    I5 Y3 . 3.2633(7) ?
    Y1 Ni1 1_554 2.6339(5) ?
    Y1 I2 2_543 3.0839(7) ?
    Y1 I5 2_554 3.1085(7) ?
    Y1 I3 2_654 3.1255(7) ?
    Y1 Y3 2_553 3.6863(7) ?
    Y1 Y2 2_554 3.7404(8) ?
    Y1 Y2 1_554 3.7458(8) ?
    Y1 Y3 . 3.7913(8) ?
    Y2 Ni1 . 2.6595(5) ?
    Y2 I3 2_655 3.0999(6) ?
    Y2 Y3 1_556 3.6579(8) ?
    Y2 Y1 2_554 3.7404(8) ?
    Y2 Y1 1_556 3.7458(8) ?
    Y2 Y3 2_554 3.8540(8) ?
    Y3 Ni1 1_554 2.6540(5) ?
    Y3 I1 1_554 3.0062(7) ?
    Y3 I2 1_565 3.1124(7) ?
    Y3 I4 2_554 3.1811(7) ?
    Y3 Y2 1_554 3.6579(8) ?
    Y3 Y1 2_553 3.6863(7) ?
    Y3 Y2 2_554 3.8540(8) ?
    Ni1 Y1 1_556 2.6339(5) ?
    Ni1 Y1 2_554 2.6339(5) ?
    Ni1 Y3 2_554 2.6540(5) ?
    Ni1 Y3 1_556 2.6540(5) ?
    Ni1 Y2 2 2.6595(5) ?
loop_
    _geom_angle_atom_site_label_1
    _geom_angle_atom_site_label_2
    _geom_angle_atom_site_label_3
    _geom_angle_site_symmetry_1
    _geom_angle_site_symmetry_3
    _geom_angle
    _geom_angle_publ_flag
    Y3 I1 Y2 1_556 . 74.819(17) ?
    Y1 I2 Y3 2_543 1_545 73.012(17) ?
    Y1 I2 Y1 2_543 . 97.915(17) ?
    Y3 I2 Y1 1_545 . 170.822(19) ?
    Y2 I3 Y1 2_655 2_654 73.981(17) ?
    Y2 I3 Y2 2_655 . 97.455(17) ?
    Y1 I3 Y2 2_654 . 171.270(19) ?
    Y1 I4 Y3 . . 73.313(16) ?
    Y1 I4 Y3 . 2_554 97.782(17) ?
    Y3 I4 Y3 . 2_554 92.193(17) ?
    Y1 I4 Y2 . . 167.857(18) ?
    Y3 I4 Y2 . . 97.453(17) ?
    Y3 I4 Y2 2_554 . 74.310(16) ?
    Y1 I5 Y2 2_554 . 73.966(16) ?
    Y1 I5 Y3 2_554 . 97.326(18) ?
    Y2 I5 Y3 . . 97.588(18) ?
    Ni1 Y1 I2 1_554 2_543 99.864(17) ?
    Ni1 Y1 I5 1_554 2_554 97.898(17) ?
    I2 Y1 I5 2_543 2_554 94.416(18) ?
    Ni1 Y1 I3 1_554 2_654 97.912(18) ?
    I2 Y1 I3 2_543 2_654 88.724(19) ?
    I5 Y1 I3 2_554 2_654 163.10(2) ?
    Ni1 Y1 I4 1_554 . 97.867(18) ?
    I2 Y1 I4 2_543 . 162.27(2) ?
    I5 Y1 I4 2_554 . 83.191(17) ?
    I3 Y1 I4 2_654 . 88.768(17) ?
    Ni1 Y1 I2 1_554 . 178.04(2) ?
    I2 Y1 I2 2_543 . 82.085(17) ?
    I5 Y1 I2 2_554 . 81.656(16) ?
    I3 Y1 I2 2_654 . 82.341(16) ?
    I4 Y1 I2 . . 80.185(15) ?
    Ni1 Y1 Y3 1_554 2_553 46.028(12) ?
    I2 Y1 Y3 2_543 2_553 53.849(14) ?
    I5 Y1 Y3 2_554 2_553 98.781(17) ?
    I3 Y1 Y3 2_654 2_553 96.476(18) ?
    I4 Y1 Y3 . 2_553 143.879(19) ?
    I2 Y1 Y3 . 2_553 135.914(19) ?
    Ni1 Y1 Y2 1_554 2_554 45.319(11) ?
    I2 Y1 Y2 2_543 2_554 95.733(17) ?
    I5 Y1 Y2 2_554 2_554 53.024(13) ?
    I3 Y1 Y2 2_654 2_554 143.204(19) ?
    I4 Y1 Y2 . 2_554 96.770(17) ?
    I2 Y1 Y2 . 2_554 134.455(19) ?
    Y3 Y1 Y2 2_553 2_554 59.009(14) ?
    Ni1 Y1 Y2 1_554 1_554 45.234(12) ?
    I2 Y1 Y2 2_543 1_554 98.116(18) ?
    I5 Y1 Y2 2_554 1_554 142.547(19) ?
    I3 Y1 Y2 2_654 1_554 52.697(13) ?
    I4 Y1 Y2 . 1_554 94.288(17) ?
    I2 Y1 Y2 . 1_554 134.926(19) ?
    Y3 Y1 Y2 2_553 1_554 62.465(15) ?
    Y2 Y1 Y2 2_554 1_554 90.553(16) ?
    Ni1 Y1 Y3 1_554 . 44.407(11) ?
    I2 Y1 Y3 2_543 . 144.254(18) ?
    I5 Y1 Y3 2_554 . 92.436(17) ?
    I3 Y1 Y3 2_654 . 94.680(17) ?
    I4 Y1 Y3 . . 53.471(13) ?
    I2 Y1 Y3 . . 133.650(17) ?
    Y3 Y1 Y3 2_553 . 90.435(16) ?
    Y2 Y1 Y3 2_554 . 61.551(14) ?
    Y2 Y1 Y3 1_554 . 58.063(14) ?
    Ni1 Y2 I1 . . 98.905(19) ?
    Ni1 Y2 I3 . 2_655 97.985(17) ?
    I1 Y2 I3 . 2_655 90.836(17) ?
    Ni1 Y2 I5 . . 97.335(17) ?
    I1 Y2 I5 . . 95.806(19) ?
    I3 Y2 I5 2_655 . 162.14(2) ?
    Ni1 Y2 I4 . . 96.070(17) ?
    I1 Y2 I4 . . 165.00(2) ?
    I3 Y2 I4 2_655 . 86.140(18) ?
    I5 Y2 I4 . . 83.167(16) ?
    Ni1 Y2 I3 . . 176.84(2) ?
    I1 Y2 I3 . . 84.194(17) ?
    I3 Y2 I3 2_655 . 82.545(17) ?
    I5 Y2 I3 . . 81.665(16) ?
    I4 Y2 I3 . . 80.844(17) ?
    Ni1 Y2 Y3 . 1_556 46.433(12) ?
    I1 Y2 Y3 . 1_556 52.481(14) ?
    I3 Y2 Y3 2_655 1_556 97.823(18) ?
    I5 Y2 Y3 . 1_556 99.371(18) ?
    I4 Y2 Y3 . 1_556 142.503(18) ?
    I3 Y2 Y3 . 1_556 136.648(19) ?
    Ni1 Y2 Y1 . 2_554 44.765(11) ?
    I1 Y2 Y1 . 2_554 95.963(18) ?
    I3 Y2 Y1 2_655 2_554 142.723(19) ?
    I5 Y2 Y1 . 2_554 53.010(13) ?
    I4 Y2 Y1 . 2_554 95.321(16) ?
    I3 Y2 Y1 . 2_554 134.546(18) ?
    Y3 Y2 Y1 1_556 2_554 59.759(14) ?
    Ni1 Y2 Y1 . 1_556 44.682(11) ?
    I1 Y2 Y1 . 1_556 96.665(18) ?
    I3 Y2 Y1 2_655 1_556 53.322(14) ?
    I5 Y2 Y1 . 1_556 141.452(18) ?
    I4 Y2 Y1 . 1_556 93.299(17) ?
    I3 Y2 Y1 . 1_556 135.838(19) ?
    Y3 Y2 Y1 1_556 1_556 61.592(15) ?
    Y1 Y2 Y1 2_554 1_556 89.447(15) ?
    Ni1 Y2 Y3 . 2_554 43.448(11) ?
    I1 Y2 Y3 . 2_554 142.34(2) ?
    I3 Y2 Y3 2_655 2_554 93.585(17) ?
    I5 Y2 Y3 . 2_554 91.241(16) ?
    I4 Y2 Y3 . 2_554 52.622(13) ?
    I3 Y2 Y3 . 2_554 133.462(18) ?
    Y3 Y2 Y3 1_556 2_554 89.881(16) ?
    Y1 Y2 Y3 2_554 2_554 59.875(14) ?
    Y1 Y2 Y3 1_556 2_554 58.011(13) ?
    Ni1 Y3 I1 1_554 1_554 99.248(19) ?
    Ni1 Y3 I2 1_554 1_565 98.706(17) ?
    I1 Y3 I2 1_554 1_565 90.954(19) ?
    Ni1 Y3 I4 1_554 . 97.190(17) ?
    I1 Y3 I4 1_554 . 88.952(18) ?
    I2 Y3 I4 1_565 . 163.91(2) ?
    Ni1 Y3 I4 1_554 2_554 96.629(17) ?
    I1 Y3 I4 1_554 2_554 164.07(2) ?
    I2 Y3 I4 1_565 2_554 87.890(18) ?
    I4 Y3 I4 . 2_554 87.807(17) ?
    Ni1 Y3 I5 1_554 . 176.74(2) ?
    I1 Y3 I5 1_554 . 83.500(17) ?
    I2 Y3 I5 1_565 . 82.942(16) ?
    I4 Y3 I5 . . 81.059(15) ?
    I4 Y3 I5 2_554 . 80.592(16) ?
    Ni1 Y3 Y2 1_554 1_554 46.558(12) ?
    I1 Y3 Y2 1_554 1_554 52.700(15) ?
    I2 Y3 Y2 1_565 1_554 96.907(18) ?
    I4 Y3 Y2 . 1_554 95.821(17) ?
    I4 Y3 Y2 2_554 1_554 143.186(18) ?
    I5 Y3 Y2 . 1_554 136.194(19) ?
    Ni1 Y3 Y1 1_554 2_553 45.581(11) ?
    I1 Y3 Y1 1_554 2_553 97.251(19) ?
    I2 Y3 Y1 1_565 2_553 53.138(14) ?
    I4 Y3 Y1 . 2_553 142.755(19) ?
    I4 Y3 Y1 2_554 2_553 94.750(17) ?
    I5 Y3 Y1 . 2_553 136.052(19) ?
    Y2 Y3 Y1 1_554 2_553 61.232(14) ?
    Ni1 Y3 Y1 1_554 . 43.984(11) ?
    I1 Y3 Y1 1_554 . 95.871(19) ?
    I2 Y3 Y1 1_565 . 142.674(18) ?
    I4 Y3 Y1 . . 53.216(13) ?
    I4 Y3 Y1 2_554 . 94.652(16) ?
    I5 Y3 Y1 . . 134.247(18) ?
    Y2 Y3 Y1 1_554 . 60.346(15) ?
    Y1 Y3 Y1 2_553 . 89.565(16) ?
    Ni1 Y3 Y2 1_554 2_554 43.561(12) ?
    I1 Y3 Y2 1_554 2_554 142.796(19) ?
    I2 Y3 Y2 1_565 2_554 95.413(17) ?
    I4 Y3 Y2 . 2_554 94.365(16) ?
    I4 Y3 Y2 2_554 2_554 53.068(13) ?
    I5 Y3 Y2 . 2_554 133.637(19) ?
    Y2 Y3 Y2 1_554 2_554 90.119(16) ?
    Y1 Y3 Y2 2_553 2_554 59.523(14) ?
    Y1 Y3 Y2 . 2_554 58.574(14) ?
    Y1 Ni1 Y1 1_556 2_554 180.0 ?
    Y1 Ni1 Y3 1_556 2_554 88.391(16) ?
    Y1 Ni1 Y3 2_554 2_554 91.609(16) ?
    Y1 Ni1 Y3 1_556 1_556 91.609(16) ?
    Y1 Ni1 Y3 2_554 1_556 88.391(16) ?
    Y3 Ni1 Y3 2_554 1_556 180.00(2) ?
    Y1 Ni1 Y2 1_556 . 90.083(17) ?
    Y1 Ni1 Y2 2_554 . 89.917(17) ?
    Y3 Ni1 Y2 2_554 . 92.991(17) ?
    Y3 Ni1 Y2 1_556 . 87.009(17) ?
    Y1 Ni1 Y2 1_556 2 89.917(17) ?
    Y1 Ni1 Y2 2_554 2 90.083(17) ?
    Y3 Ni1 Y2 2_554 2 87.009(17) ?
    Y3 Ni1 Y2 1_556 2 92.991(17) ?
    Y2 Ni1 Y2 . 2 180.000(7) ?
_iucr_refine_instructions_details
;
TITL ast3721 in P 1              New: P-1
REM  transformed to space group :
CELL   0.71073  9.4904  9.4990  7.5702   97.056  105.096  107.540
ZERR   1        0.0007  0.0007  0.0005    0.006    0.006    0.005
LATT   1
SFAC     I    Ni  Y
UNIT    10    1   6
L.S. 25
ACTA
FMAP 2
PLAN 20
WGHT    0.042600
EXTI    0.006469
FVAR       0.22178
I1    1    0.461328    0.277448    0.361984    11.00000    0.02177    0.03794 =
         0.02921   -0.00074    0.00735    0.00438
I2    1    0.090923   -0.531169   -0.732753    11.00000    0.04449    0.02249 =
         0.02586    0.00573    0.00550    0.01531
I3    1    0.625605    0.184955   -0.087463    11.00000    0.02381    0.03135 =
         0.04434    0.01687    0.01644    0.01372
I4    1    0.188723   -0.094823   -0.451605    11.00000    0.02514    0.02641 =
         0.02106    0.00530    0.00748    0.01056
I5    1    0.265118    0.355245   -0.217899    11.00000    0.02516    0.02367 =
         0.02650    0.00798    0.01043    0.00764
Y1    3    0.039200   -0.240901   -0.886819    11.00000    0.02139    0.01969 =
         0.02138    0.00681    0.00798    0.00886
Y2    3    0.285661    0.086588   -0.028237    11.00000    0.01879    0.02318 =
         0.02225    0.00681    0.00821    0.00806
Y3    3    0.125769    0.165460   -0.652172    11.00000    0.02119    0.02049 =
         0.01978    0.00500    0.00750    0.00802
NI11  2    0.000000    0.000000    0.000000    10.50000    0.01740    0.01838 =
         0.01908    0.00598    0.00698    0.00717
HKLF 4
REM  ast3721 in P 1              New: P-1
REM R1 =  0.0342 for   2873 Fo > 4sig(Fo)  and  0.0399 for all   3294 data
REM     80 parameters refined using      0 restraints
END
WGHT      0.0426      0.0000
REM Highest difference peak  1.365,  deepest hole -1.635,  1-sigma level  0.329
Q1    1   0.0988 -0.4934 -0.8093  11.00000  0.05    1.37
Q2    1   0.2456  0.3128 -0.1320  11.00000  0.05    1.28
Q3    1   0.1687 -0.1427 -0.3687  11.00000  0.05    1.26
Q4    1   0.1369 -0.1000 -0.5227  11.00000  0.05    1.25
Q5    1   0.0899 -0.5678 -0.6406  11.00000  0.05    1.25
Q6    1   0.1118 -0.5346 -0.6469  11.00000  0.05    1.23
Q7    1   0.6914  0.1986  0.0063  11.00000  0.05    1.22
Q8    1   0.0958 -0.0598 -0.4347  11.00000  0.05    1.21
Q9    1   0.1997 -0.0585 -0.5350  11.00000  0.05    1.19
Q10   1   0.6801  0.1191 -0.1454  11.00000  0.05    1.18
Q11   1   0.3396  0.3404 -0.0999  11.00000  0.05    1.16
Q12   1   0.6218  0.1541 -0.0066  11.00000  0.05    1.15
Q13   1   0.1871 -0.2264 -0.4489  11.00000  0.05    1.14
Q14   1   0.3001 -0.1387 -0.4280  11.00000  0.05    1.13
Q15   1   0.2678 -0.1275 -0.3261  11.00000  0.05    1.12
Q16   1   0.5129  0.2997  0.4217  11.00000  0.05    1.11
Q17   1   0.1292  0.1146 -0.5367  11.00000  0.05    1.10
Q18   1   0.2671  0.3795 -0.2995  11.00000  0.05    1.10
Q19   1   0.4519  0.3042  0.2921  11.00000  0.05    1.09
Q20   1   0.6418  0.2194 -0.1751  11.00000  0.05    1.08
;
data_global
_journal_date_recd_electronic     2014-03-24
_journal_date_accepted     2014-04-30
_journal_name_full     'Acta Crystallographica, Section E'
_journal_year     2014
_journal_volume     70
_journal_issue      6
_journal_page_first     i26
_journal_page_last     i26
_journal_paper_category     QI
_journal_paper_doi     10.1107/S1600536814009775
_journal_coeditor_code     HP2066
_publ_contact_author_name     'Prof. Dr. Gerd Meyer'
_publ_contact_author_address
;
Department f\"ur Chemie
Anorganische Festk\"orper- und Koordinationschemie
Universit\"at zu K\"oln
Greinstrasse 6
D-50939 K\"oln
Germany
;
_publ_contact_author_email     gerd.meyer@uni-koeln.de
_publ_contact_author_fax     '049 221 470 5083'
_publ_contact_author_phone     '049 221 470 3262'
_publ_section_title
;
Nickel hexayttrium decaiodide, [NiY~6~]I~10~
;
loop_
    _publ_author_name
    _publ_author_address
    'Simon Steinberg'
;
Department f\"ur Chemie
Anorganische Festk\"orper- und Koordinationschemie
Universit\"at zu K\"oln
Greinstrasse 6
D-50939 K\"oln
Germany
;
    'Gerd Meyer'
;
Department f\"ur Chemie
Anorganische Festk\"orper- und Koordinationschemie
Universit\"at zu K\"oln
Greinstrasse 6
D-50939 K\"oln
Germany
;
