# Supplementary material for: Nickel hexa­yttrium deca­iodide, [NiY6]I10
Source: Acta Crystallogr Sect E Struct Rep Online. 2014 May 10;70(Pt 6):i26. doi: 10.1107/S1600536814009775 (PMC4051034; doi:10.1107/S1600536814009775)
Supplement: Supplementary file 2 [file e-70-00i26-Isup2.hkl]

#
# h,k,l, Fc-squared, Fo-squared, sigma(Fo-squared) and status flag
#
data_I
_shelx_title ' ast3721 in P 1              New: P-1'
_shelx_refln_list_code          4
_shelx_F_calc_maximum      588.89
_exptl_crystal_F_000       792.00
_reflns_d_resolution_high  0.7296
 
loop_
 _symmetry_equiv_pos_as_xyz
 'x, y, z'
 '-x, -y, -z'
 
_cell_length_a     9.4904
_cell_length_b     9.4990
_cell_length_c     7.5702
_cell_angle_alpha  97.056
_cell_angle_beta  105.096
_cell_angle_gamma 107.540
 
_shelx_F_squared_multiplier     1.000
 
loop_
 _refln_index_h
 _refln_index_k
 _refln_index_l
 _refln_F_squared_calc
 _refln_F_squared_meas
 _refln_F_squared_sigma
 _refln_observed_status
   1   0   0     5098.22     5437.88    296.09 o
   2   0   0      231.22      254.48     58.41 o
   3   0   0       68.76       75.64     52.31 o
   4   0   0      538.17      538.56     40.43 o
   5   0   0     1422.15     1505.94     56.85 o
   6   0   0     1087.87     1171.18     71.37 o
   7   0   0      439.60      479.29     37.07 o
   8   0   0      919.11      988.00     40.45 o
   9   0   0     1427.07     1454.64    103.57 o
  10   0   0        0.25       -6.72     24.85 o
  11   0   0     5667.73     6129.63    541.61 o
 -12   1   0     1022.12     1044.90     47.69 o
 -11   1   0       21.26       11.47     21.35 o
 -10   1   0      817.56      956.66     70.75 o
  -9   1   0       76.95       97.65     27.18 o
  -8   1   0     1433.70     1511.93    100.31 o
  -7   1   0       17.58       31.69     29.43 o
  -6   1   0    17965.52    18522.80   1212.51 o
  -5   1   0    48245.71    49017.88   3806.33 o
  -4   1   0      370.84      364.59     40.39 o
  -3   1   0     2738.10     2392.98     77.81 o
  -2   1   0     2735.36     2215.02     67.29 o
  -1   1   0     1642.13     1256.04     42.29 o
   0   1   0     5034.84     6341.81    371.31 o
   1   1   0     4449.31     4426.71    324.68 o
   2   1   0     6924.45     7038.14    279.35 o
   3   1   0     2786.34     2745.43     67.69 o
   4   1   0        6.89       25.54     34.69 o
   5   1   0       20.36       61.27     33.15 o
   6   1   0   101961.86   103169.93   3124.74 o
   7   1   0     2674.32     2737.58    148.42 o
   8   1   0      350.28      344.59     26.28 o
   9   1   0     1583.78     1649.66    112.15 o
  10   1   0     1344.24     1452.22     95.53 o
  11   1   0      112.65      140.47     37.41 o
 -12   2   0      719.04      744.08     58.92 o
 -11   2   0      523.37      613.39     72.44 o
 -10   2   0    22848.09    24133.13   1042.04 o
  -9   2   0       49.51       98.74     24.83 o
  -8   2   0      154.36      149.28     26.47 o
  -7   2   0       20.86       17.91     29.52 o
  -6   2   0    13708.93    13438.00    958.63 o
  -5   2   0     5664.48     5467.55    410.57 o
  -4   2   0     3330.92     3030.90    124.13 o
  -3   2   0       16.27       19.17     46.27 o
  -2   2   0     3776.45     2829.93    134.46 o
  -1   2   0        0.64        5.88     36.58 o
   0   2   0     8243.00     8899.48    636.27 o
   1   2   0    83177.83    97493.34   4065.94 o
   2   2   0    13274.95    11647.61    251.38 o
   3   2   0      207.88      228.16     34.64 o
   4   2   0     5236.82     4846.87    282.11 o
   5   2   0      196.10      180.42     29.83 o
   6   2   0     4363.10     4007.65    178.47 o
   7   2   0      106.31       79.88     26.59 o
   8   2   0     1936.27     1883.20     43.43 o
   9   2   0      252.09      294.94     21.26 o
  10   2   0       34.77       23.94     21.29 o
 -12   3   0     1541.04     1748.30     82.88 o
 -11   3   0      383.25      418.16     27.50 o
 -10   3   0      688.02      728.69     40.57 o
  -9   3   0      600.86      676.73     67.59 o
  -8   3   0     3553.49     3515.96    166.06 o
  -7   3   0      254.75      245.08     49.09 o
  -6   3   0       90.64       75.59     36.42 o
  -5   3   0     2446.87     2050.26    206.95 o
  -4   3   0   233708.53   204264.70  19145.20 o
  -3   3   0      793.96      606.55     42.04 o
  -2   3   0     2545.33     2309.69    110.27 o
  -1   3   0      759.37      772.19     51.20 o
   0   3   0     8934.30    10695.74    464.00 o
   1   3   0    16432.38    18088.51    474.30 o
   2   3   0      388.16      397.62     38.02 o
   3   3   0       50.52      150.59     45.44 o
   4   3   0       32.06       74.65     28.90 o
   5   3   0     1068.40      985.96     51.32 o
   6   3   0       39.96       64.70     27.65 o
   7   3   0    14645.48    14501.01    498.59 o
   8   3   0     5924.51     5728.86    274.79 o
   9   3   0      177.21      197.48     21.27 o
  10   3   0      708.20      601.26    121.90 o
 -12   4   0       83.28       74.27     26.45 o
 -11   4   0        6.10       13.95     25.07 o
 -10   4   0     6963.58     6557.05    561.46 o
  -9   4   0    16837.54    15910.08   1386.68 o
  -8   4   0      389.29      369.97     46.72 o
  -7   4   0     2681.45     2579.58    340.90 o
  -6   4   0       89.21       79.79     29.34 o
  -5   4   0     3549.62     2887.05    298.26 o
  -4   4   0      748.66      632.01     78.90 o
  -3   4   0        2.27       45.59     27.99 o
  -2   4   0      492.47      473.93     33.41 o
  -1   4   0     5335.93     5657.00    195.84 o
   0   4   0        2.46        2.27     33.26 o
   1   4   0        5.69       50.65     31.91 o
   2   4   0   175583.70   190561.94  10436.27 o
   3   4   0     2966.97     2703.11    212.81 o
   4   4   0      508.42      481.47     58.99 o
   5   4   0     3005.97     2924.15    216.78 o
   6   4   0      218.61      169.08     65.04 o
   7   4   0      812.33      723.16     76.91 o
   8   4   0     1490.27     1437.86     64.23 o
   9   4   0       60.53      103.85     20.72 o
 -12   5   0      322.76      372.16     47.88 o
 -11   5   0      642.96      670.63     64.94 o
 -10   5   0     5899.65     5828.46    683.81 o
  -9   5   0     2283.28     2213.33    203.31 o
  -8   5   0     1035.73      985.49    126.40 o
  -7   5   0       13.26       16.96     24.99 o
  -6   5   0       71.04       81.43     25.70 o
  -5   5   0     1209.49     1157.97    126.62 o
  -4   5   0     8338.63     7704.80    364.28 o
  -3   5   0    50080.09    44059.94   2036.40 o
  -2   5   0      203.62      241.60     32.59 o
  -1   5   0     1176.47     1230.25     50.24 o
   0   5   0     4409.71     4563.13    292.43 o
   1   5   0     1411.65     1612.94    121.84 o
   2   5   0     7572.66     7030.77    447.77 o
   3   5   0      645.73      712.24     75.76 o
   4   5   0      692.64      686.49     59.18 o
   5   5   0     2570.66     2704.76    329.35 o
   6   5   0      106.65      124.22     24.01 o
   7   5   0      144.69      178.66     22.05 o
   8   5   0    12653.55    11660.18    736.09 o
   9   5   0      548.60      406.62     55.47 o
 -12   6   0     1294.36     1251.35    100.27 o
 -11   6   0      551.64      555.71     62.82 o
 -10   6   0       95.75      102.80     24.94 o
  -9   6   0      184.54      212.72     23.52 o
  -8   6   0    40593.30    39791.87   3695.88 o
  -7   6   0       25.90        8.09     27.77 o
  -6   6   0     2563.74     2618.69    142.07 o
  -5   6   0     1903.00     1826.27     85.89 o
  -4   6   0    17393.19    15896.66    301.46 o
  -3   6   0    15036.25    14134.90    880.37 o
  -2   6   0      114.52      116.94     34.37 o
  -1   6   0        7.27       26.08     32.11 o
   0   6   0       48.34       58.23     26.64 o
   1   6   0      199.41      186.00     30.90 o
   2   6   0       84.04       42.42     28.68 o
   3   6   0    21235.07    21339.13   1923.22 o
   4   6   0     2815.55     2935.46    210.71 o
   5   6   0       96.39      101.63     21.36 o
   6   6   0     1361.45     1261.33    153.74 o
   7   6   0      281.57      276.48     58.74 o
   8   6   0     1428.60     1251.69     82.33 o
 -12   7   0      428.60      247.03    116.18 o
 -11   7   0      848.17      793.67    174.64 o
 -10   7   0     1070.43     1139.74    144.37 o
  -9   7   0     1759.45     1721.73    137.58 o
  -8   7   0       53.71       49.14     28.93 o
  -7   7   0     1005.04     1029.39     86.39 o
  -6   7   0     2741.25     2777.70    109.93 o
  -5   7   0      791.08      777.06     25.81 o
  -4   7   0      241.42      243.02     27.36 o
  -3   7   0       66.60       75.85     36.63 o
  -2   7   0    93136.70    96495.47   7205.60 o
  -1   7   0      422.05      450.21     55.95 o
   0   7   0     3840.21     3695.78    276.42 o
   1   7   0     3394.73     3271.32    249.85 o
   2   7   0     1472.96     1577.97    189.27 o
   3   7   0     4933.18     5046.36    581.37 o
   4   7   0     1045.06      971.10    117.61 o
   5   7   0       24.16       34.12     23.31 o
   6   7   0      351.08      376.85     32.69 o
   7   7   0      133.77      135.97     42.80 o
 -11   8   0      187.35      150.64     39.98 o
 -10   8   0      380.29      366.65     28.07 o
  -9   8   0      956.76     1018.33    106.94 o
  -8   8   0     3000.72     3370.58    270.91 o
  -7   8   0    17561.08    19978.73   1735.12 o
  -6   8   0     1170.08     1089.99     38.75 o
  -5   8   0     1803.77     1662.07     81.80 o
  -4   8   0      700.65      688.12     76.24 o
  -3   8   0     2016.19     2266.16    206.17 o
  -2   8   0     3036.31     3216.40    519.02 o
  -1   8   0      826.30      802.77     86.72 o
   0   8   0       85.25       64.86     25.01 o
   1   8   0     3559.72     3421.48    334.25 o
   2   8   0       16.21       12.84     29.26 o
   3   8   0      835.70      814.08     87.86 o
   4   8   0    17917.10    17325.88   2224.55 o
   5   8   0      484.23      511.78     65.10 o
   6   8   0      196.57      184.73     59.38 o
 -11   9   0       37.77       53.68     22.58 o
 -10   9   0      990.44     1123.97     91.13 o
  -9   9   0     1251.60     1331.61     87.67 o
  -8   9   0     7213.52     7800.61    639.89 o
  -7   9   0     4174.61     4458.02    296.20 o
  -6   9   0      643.93      638.51     36.53 o
  -5   9   0       64.81      102.36     57.44 o
  -4   9   0      950.64      997.66    117.41 o
  -3   9   0     2487.19     2770.11    171.44 o
  -2   9   0       82.79       88.55     47.78 o
  -1   9   0    15416.11    14673.29   1418.70 o
   0   9   0        3.12       32.50     24.70 o
   1   9   0      218.08      218.70     31.12 o
   2   9   0     1528.97     1557.11    161.09 o
   3   9   0      312.20      342.93     39.10 o
   4   9   0     2380.99     2078.41    251.82 o
   5   9   0      897.28      830.02    111.15 o
 -10  10   0      973.84     1118.57     96.32 o
  -9  10   0       61.00        7.06     22.93 o
  -8  10   0      309.32      342.34     31.12 o
  -7  10   0      203.51      214.15     59.87 o
  -6  10   0    18869.60    19083.09   1129.32 o
  -5  10   0        4.13       45.62     31.60 o
  -4  10   0     3179.94     3416.07    214.90 o
  -3  10   0     1912.78     2156.15    291.34 o
  -2  10   0     4021.25     4234.43    878.54 o
  -1  10   0     4620.59     4863.18    478.96 o
   0  10   0       22.45       12.21     20.86 o
   1  10   0       31.04       24.32     24.43 o
   2  10   0      542.11      519.73     53.36 o
   3  10   0      143.29      117.06     31.81 o
   4  10   0      143.46      131.89     29.83 o
  -9  11   0     1091.54     1101.82    166.95 o
  -8  11   0        7.21       46.64     33.41 o
  -7  11   0      877.53      901.19     38.47 o
  -6  11   0      164.19      111.59     38.23 o
  -5  11   0      484.46      505.14     29.26 o
  -4  11   0      586.39      610.29     86.38 o
  -3  11   0     1083.23     1187.54    109.66 o
  -2  11   0      442.73      288.17    206.59 o
  -1  11   0     1058.20     1036.84     81.25 o
   0  11   0    10518.80    10746.10   2028.35 o
   1  11   0       71.17       13.37     21.81 o
   2  11   0     1155.88     1030.90     91.77 o
  -8  12   0     1432.20     1714.47    892.02 o
  -7  12   0     1986.87     1899.87     34.53 o
  -6  12   0       70.22       74.53     32.12 o
  -5  12   0     5898.63     6003.20    590.24 o
  -4  12   0      519.41      527.03     39.16 o
  -3  12   0      592.90      444.58    136.74 o
  -2  12   0      956.32      995.80    185.77 o
  -1  12   0      193.10      228.07    112.05 o
   0  12   0     1193.34     1139.72    135.21 o
   0 -12   1      151.47      127.74     49.26 o
   1 -12   1       28.45       16.11     26.36 o
   2 -12   1     5414.73     5488.25    615.14 o
   3 -12   1       36.61      110.33     35.88 o
   4 -12   1     1692.79     1725.99     32.94 o
   5 -12   1     1526.82     1594.72    316.73 o
   6 -12   1      758.73      667.60    133.00 o
   7 -12   1     1294.70     1424.27     40.53 o
   8 -12   1     1137.87     1237.70     30.78 o
  -2 -11   1      758.23      624.10     52.55 o
  -1 -11   1      239.74      240.57     33.87 o
   0 -11   1     1162.79     1029.41    200.02 o
   1 -11   1       40.59      -23.53     23.53 o
   2 -11   1      376.99      443.29     79.44 o
   3 -11   1      645.78      662.03     64.00 o
   4 -11   1      581.68      672.04     28.47 o
   5 -11   1       91.77      113.36     29.15 o
   6 -11   1      728.57      779.10     62.99 o
   7 -11   1      867.82      952.06    107.33 o
   8 -11   1     6204.07     5992.54    344.07 o
   9 -11   1      509.05      580.72     60.55 o
  -4 -10   1      125.02       93.67     19.00 o
  -3 -10   1      131.21      123.80     36.01 o
  -2 -10   1     2853.28     2848.63    668.26 o
  -1 -10   1     1511.61     1399.21    153.86 o
   0 -10   1     2278.64     2302.56    406.82 o
   1 -10   1     4653.22     4477.73    589.90 o
   2 -10   1       21.47       28.49     24.19 o
   3 -10   1    26688.14    29445.65   2362.51 o
   4 -10   1      231.40      312.28     55.05 o
   5 -10   1      579.97      489.58     28.01 o
   6 -10   1      177.69      196.50     23.02 o
   7 -10   1      971.45     1146.66    106.87 o
   8 -10   1      457.09      477.46     64.07 o
   9 -10   1      230.08      240.73     35.28 o
  10 -10   1      553.61      558.04     49.38 o
  -5  -9   1      204.61      237.69     42.29 o
  -4  -9   1       22.54       17.82     18.53 o
  -3  -9   1      573.53      536.11     67.73 o
  -2  -9   1    11164.07    11125.41   1194.76 o
  -1  -9   1       83.33       97.32     25.53 o
   0  -9   1      474.53      417.59     39.20 o
   1  -9   1      836.32      800.09     71.86 o
   2  -9   1      678.40      718.02     62.63 o
   3  -9   1      993.55      987.55     45.14 o
   4  -9   1     7384.47     7137.11    380.02 o
   5  -9   1    10009.83     9330.87    453.03 o
   6  -9   1     1702.53     1742.91    142.42 o
   7  -9   1     3320.02     3475.31    143.63 o
   8  -9   1      165.61      138.17     24.91 o
   9  -9   1    11514.36    11980.91    862.43 o
  10  -9   1       13.49       10.93     22.72 o
  11  -9   1        4.08       40.09     25.14 o
  -6  -8   1      217.32      166.50     26.02 o
  -5  -8   1        1.20      -11.64     20.41 o
  -4  -8   1     1692.93     1545.02    150.62 o
  -3  -8   1       92.96       76.47     22.87 o
  -2  -8   1     1036.02     1156.31    166.78 o
  -1  -8   1     3541.50     3512.08    183.34 o
   0  -8   1      922.47      945.44     66.17 o
   1  -8   1      563.42      567.88     56.37 o
   2  -8   1      261.28      267.64     32.25 o
   3  -8   1      186.09      211.98     28.39 o
   4  -8   1    23190.67    22432.96   1256.74 o
   5  -8   1     1453.37     1248.77     25.35 o
   6  -8   1     1477.52     1541.21     49.62 o
   7  -8   1      274.45      305.26     23.50 o
   8  -8   1      318.77      362.56     22.33 o
   9  -8   1     1602.26     1524.76     73.25 o
  10  -8   1     1420.07     1429.57    111.27 o
  11  -8   1     3569.83     3708.44    374.40 o
  -7  -7   1      873.59      758.55     83.00 o
  -6  -7   1     1470.77     1466.51    157.37 o
  -5  -7   1      116.41      143.88     35.61 o
  -4  -7   1     3791.67     3851.74    504.17 o
  -3  -7   1     3018.41     3156.08    291.24 o
  -2  -7   1      275.78      279.02     32.18 o
  -1  -7   1    74937.54    77683.85   5711.19 o
   0  -7   1       63.55       75.94     27.17 o
   1  -7   1       95.27       88.85     29.56 o
   2  -7   1     3327.02     3217.17    184.29 o
   3  -7   1      925.54      861.37     42.17 o
   4  -7   1      499.14      464.68     23.63 o
   5  -7   1      133.67      129.44     70.06 o
   6  -7   1     1850.91     1894.89    136.15 o
   7  -7   1      499.05      569.00     42.84 o
   8  -7   1      636.60      636.13     34.61 o
   9  -7   1     1121.62     1206.61    110.18 o
  10  -7   1     9344.74     9594.91    608.30 o
  11  -7   1     2231.04     2251.66    185.76 o
  -8  -6   1       41.22       31.62     19.31 o
  -7  -6   1     2946.82     2887.02    393.67 o
  -6  -6   1    11222.34    10501.42   1098.60 o
  -5  -6   1        1.03       37.66     26.46 o
  -4  -6   1      628.88      785.72     93.50 o
  -3  -6   1      243.16      282.36     33.41 o
  -2  -6   1      399.35      425.38     44.94 o
  -1  -6   1        2.54       24.07     25.70 o
   0  -6   1    15691.63    15799.29   1152.20 o
   1  -6   1    12167.47    11537.68    357.05 o
   2  -6   1     3252.28     3025.13     94.35 o
   3  -6   1     7814.34     7155.53    162.52 o
   4  -6   1      209.60      209.29     25.33 o
   5  -6   1    90784.37    91701.24   8641.90 o
   6  -6   1      740.37      700.29     39.53 o
   7  -6   1        6.04       36.91     25.22 o
   8  -6   1       46.17       65.10     23.66 o
   9  -6   1     2543.94     2522.34    229.29 o
  10  -6   1      883.51      842.97     82.26 o
  11  -6   1      624.57      576.28    106.53 o
  12  -6   1      284.25      247.40     38.17 o
  -9  -5   1       44.15       43.54     20.42 o
  -8  -5   1      603.10      575.62     44.50 o
  -7  -5   1      507.77      471.19     45.64 o
  -6  -5   1      996.79     1010.43     74.08 o
  -5  -5   1     3885.50     3865.82    395.67 o
  -4  -5   1      573.60      586.72     62.49 o
  -3  -5   1     1090.02     1084.70     79.63 o
  -2  -5   1       16.89       48.48     27.23 o
  -1  -5   1     3841.84     3869.68    300.80 o
   0  -5   1    49272.17    53551.29   3344.35 o
   1  -5   1     2171.80     2058.64     90.32 o
   2  -5   1       92.82       93.80     28.02 o
   3  -5   1      760.08      670.28     60.30 o
   4  -5   1      132.58      115.49     33.16 o
   5  -5   1     3368.59     3040.56    186.98 o
   6  -5   1     7370.22     6374.07    407.12 o
   7  -5   1    14348.21    13300.68   1287.25 o
   8  -5   1      816.75      799.90     63.27 o
   9  -5   1     1158.92     1146.26    115.17 o
  10  -5   1      102.95      102.95     21.43 o
  11  -5   1     9719.33     9635.06    798.98 o
  12  -5   1      185.54      153.46     28.77 o
 -10  -4   1       30.29       60.36     19.82 o
  -9  -4   1      300.87      270.02     41.98 o
  -8  -4   1     2819.58     2641.83    118.43 o
  -7  -4   1       63.85       48.19     24.06 o
  -6  -4   1     1107.97     1074.89    109.75 o
  -5  -4   1    79026.48    80457.20   8375.39 o
  -4  -4   1       87.35      190.01     35.40 o
  -3  -4   1      213.08      199.70     29.50 o
  -2  -4   1     5847.49     5928.36    363.35 o
  -1  -4   1      456.55      487.91     33.03 o
   0  -4   1       14.45        5.49     37.56 o
   1  -4   1     3055.06     2887.79    121.59 o
   2  -4   1     1780.85     1538.02     86.26 o
   3  -4   1       93.64       71.35     35.54 o
   4  -4   1      354.27      289.05     25.10 o
   5  -4   1      210.45      208.04     32.72 o
   6  -4   1    33950.25    30876.58   2148.59 o
   7  -4   1     8760.92     8428.66    458.96 o
   8  -4   1       15.64        5.09     35.33 o
   9  -4   1      657.68      741.45     40.40 o
  10  -4   1       73.08      112.97     29.88 o
  11  -4   1      793.89      845.58    102.93 o
  12  -4   1      202.59      258.86     39.92 o
 -10  -3   1     5678.95     5160.17    338.08 o
  -9  -3   1       55.27       42.53     28.73 o
  -8  -3   1     2269.82     2145.35    149.78 o
  -7  -3   1      521.90      506.89     42.85 o
  -6  -3   1      287.41      291.02     29.88 o
  -5  -3   1      975.47      949.15     37.68 o
  -4  -3   1     6642.29     6942.50    284.15 o
  -3  -3   1     1064.42     1090.63     33.43 o
  -2  -3   1     3111.65     3101.42    211.13 o
  -1  -3   1     5373.69     5453.52    463.18 o
   0  -3   1      373.88      369.17     36.33 o
   1  -3   1   342581.34   320589.16  12110.41 o
   2  -3   1     4353.74     3670.95    372.76 o
   3  -3   1      170.20      117.85     26.14 o
   4  -3   1      771.74      732.71     34.94 o
   5  -3   1     3191.02     2770.28     49.62 o
   6  -3   1       72.01       74.06     30.31 o
   7  -3   1      792.23      760.64     44.17 o
   8  -3   1      621.83      692.84     37.05 o
   9  -3   1     1500.84     1617.42    108.35 o
  10  -3   1      345.61      347.90    102.70 o
  11  -3   1      204.42      239.79     55.36 o
  12  -3   1     4694.97     4475.33    388.38 o
 -11  -2   1      425.87      267.39     78.22 o
 -10  -2   1      201.75      261.63     23.15 o
  -9  -2   1     1062.88     1068.70     54.23 o
  -8  -2   1      275.58      298.39     23.55 o
  -7  -2   1      698.50      721.54     36.48 o
  -6  -2   1        1.78       22.04     29.73 o
  -5  -2   1    16677.69    16667.47   1135.71 o
  -4  -2   1    48518.30    52412.84    948.75 o
  -3  -2   1      886.31      894.76     36.97 o
  -2  -2   1     4128.53     4342.88     74.01 o
  -1  -2   1     4161.89     4596.49    422.37 o
   0  -2   1      827.18      824.47     42.54 o
   1  -2   1     4060.53     3416.39    396.75 o
   2  -2   1    16060.39    13779.87   1355.15 o
   3  -2   1    19199.38    16792.82    891.95 o
   4  -2   1        1.53       35.41     29.20 o
   5  -2   1     1424.76     1254.71     45.82 o
   6  -2   1      362.81      336.29     36.26 o
   7  -2   1    73072.96    71762.38   4722.55 o
   8  -2   1     2385.47     2549.72    137.82 o
   9  -2   1      745.92      777.70     64.73 o
  10  -2   1      629.44      700.19     47.38 o
  11  -2   1     1940.87     2162.91    149.28 o
 -11  -1   1      498.89      487.77     34.36 o
 -10  -1   1      546.48      557.74     39.29 o
  -9  -1   1    31412.90    32989.63   2053.73 o
  -8  -1   1      484.03      517.18     28.45 o
  -7  -1   1      171.31      154.68     29.88 o
  -6  -1   1     1006.87      943.56     61.92 o
  -5  -1   1     6054.99     5847.73    450.26 o
  -4  -1   1      565.70      695.93     40.16 o
  -3  -1   1     3990.75     4060.47    127.96 o
  -2  -1   1        6.95       26.58     39.46 o
  -1  -1   1     2413.82     2623.18    245.04 o
   0  -1   1      197.12      225.58     37.43 o
   1  -1   1     6169.64     5860.36    468.32 o
   2  -1   1    84699.84    86712.90   2875.13 o
   3  -1   1    14171.58    12251.73    454.79 o
   4  -1   1      350.66      393.36     34.93 o
   5  -1   1     7154.72     6352.65    387.39 o
   6  -1   1       16.19       -6.03     34.86 o
   7  -1   1     3687.88     3673.47    227.44 o
   8  -1   1      345.00      353.01     82.54 o
   9  -1   1     4121.27     4602.42    256.74 o
  10  -1   1        9.80       21.00     24.03 o
  11  -1   1       18.09       17.27     24.50 o
 -12   0   1     1002.82      927.92    185.06 o
 -11   0   1     1162.04     1197.31     56.97 o
 -10   0   1      214.04      218.49     25.38 o
  -9   0   1      899.41      940.13     34.30 o
  -8   0   1        5.51       42.46     26.69 o
  -7   0   1     1669.07     1623.95    106.99 o
  -6   0   1     1823.75     1688.62    133.18 o
  -5   0   1      129.53      157.90     43.25 o
  -4   0   1     2125.33     2297.63    143.58 o
  -3   0   1   346787.69   380117.69  16917.36 o
  -2   0   1     5237.98     5609.10    264.04 o
  -1   0   1      156.83      143.67     49.69 o
   0   0   1     1606.82     1736.51    141.76 o
   1   0   1      842.58      820.16     50.52 o
   2   0   1     4845.27     4621.42    154.45 o
   3   0   1      416.87      470.78     45.12 o
   4   0   1       91.84      102.53     37.34 o
   5   0   1      138.57       91.32     43.52 o
   6   0   1      420.32      550.85     52.49 o
   7   0   1       19.90       69.17     31.53 o
   8   0   1    14991.62    17250.08    800.83 o
   9   0   1     6181.19     7059.29    390.12 o
  10   0   1      216.22      278.07     27.46 o
  11   0   1     1072.27     1078.90     62.33 o
 -12   1   1      263.01      296.09     24.91 o
 -11   1   1      172.53      251.22     26.45 o
 -10   1   1       40.07       35.19     23.61 o
  -9   1   1    12097.59    12038.01    940.26 o
  -8   1   1    22716.84    22439.37   1263.87 o
  -7   1   1        6.82       30.86     29.35 o
  -6   1   1     7312.30     7050.46    375.55 o
  -5   1   1      329.95      389.02     43.05 o
  -4   1   1     3287.21     3106.47    274.63 o
  -3   1   1     1014.02      985.05    113.94 o
  -2   1   1     4488.85     3936.11    201.87 o
  -1   1   1     1230.98     1170.32     60.40 o
   0   1   1     1952.86     2060.39     52.81 o
   1   1   1      725.27      708.28     50.01 o
   2   1   1      128.94      121.81     44.13 o
   3   1   1   239564.50   241674.56  13864.96 o
   4   1   1     7031.50     6855.05    260.90 o
   5   1   1      272.82      286.42     30.89 o
   6   1   1      897.51      909.17     57.07 o
   7   1   1     2148.34     2268.23    132.58 o
   8   1   1       17.92       56.61     28.50 o
   9   1   1     1387.73     1630.32    107.25 o
  10   1   1       41.63       22.19     22.33 o
 -12   2   1      517.67      559.10     45.64 o
 -11   2   1       32.50       15.06     29.82 o
 -10   2   1      113.27       66.27     26.61 o
  -9   2   1     5140.20     5278.66    414.32 o
  -8   2   1     1036.42     1100.03     70.31 o
  -7   2   1      838.36      831.87     59.80 o
  -6   2   1      185.09      183.64     34.28 o
  -5   2   1      670.32      645.60     41.73 o
  -4   2   1     1269.82     1149.30    212.01 o
  -3   2   1    20753.62    19205.17   1235.74 o
  -2   2   1    86338.00    89258.94   3576.57 o
  -1   2   1     3107.00     3288.38     81.49 o
   0   2   1     4294.15     3824.63     86.57 o
   1   2   1    15578.16    15032.89    666.12 o
   2   2   1      652.11      628.38     41.81 o
   3   2   1     9534.79     9399.98    184.76 o
   4   2   1      100.94      141.83     34.18 o
   5   2   1     3775.91     3800.47    115.55 o
   6   2   1     1400.28     1377.04     38.05 o
   7   2   1       55.49       46.80     28.83 o
   8   2   1      235.72      277.62     32.56 o
   9   2   1    15099.00    16548.75   1009.15 o
  10   2   1      864.67      882.98     32.00 o
 -12   3   1      949.94     1097.39    109.67 o
 -11   3   1     1878.44     1978.52    189.82 o
 -10   3   1     1080.09     1187.71    100.88 o
  -9   3   1      305.94      332.57     40.11 o
  -8   3   1      548.51      636.23     92.78 o
  -7   3   1    94328.07    98694.41   8032.77 o
  -6   3   1     1598.56     1363.81    154.49 o
  -5   3   1      131.10      140.66     27.36 o
  -4   3   1      107.18      111.28     27.76 o
  -3   3   1    15790.70    14294.63    659.21 o
  -2   3   1    14352.67    15113.86    886.20 o
  -1   3   1       19.87       -1.90     46.66 o
   0   3   1      831.10      863.19     61.08 o
   1   3   1      235.95      285.11     36.42 o
   2   3   1      171.43      177.35     34.49 o
   3   3   1      475.41      492.03     32.53 o
   4   3   1    29808.20    29054.65   1172.00 o
   5   3   1     6488.79     6568.76    151.98 o
   6   3   1      318.06      305.78     27.42 o
   7   3   1     3788.52     3884.23    152.59 o
   8   3   1       69.68       10.68     20.30 o
   9   3   1     1349.60     1351.39     40.29 o
 -12   4   1     6339.33     6254.15    628.02 o
 -11   4   1       95.81       81.08     23.13 o
 -10   4   1     2892.75     2934.32    308.44 o
  -9   4   1      730.06      735.11     74.69 o
  -8   4   1     2568.41     2397.50    244.95 o
  -7   4   1       15.38       24.10     32.66 o
  -6   4   1      415.37      374.71     32.86 o
  -5   4   1     3303.67     3117.14    257.91 o
  -4   4   1      908.91      811.92     39.49 o
  -3   4   1      134.88      132.38     33.42 o
  -2   4   1       17.70       48.20     41.16 o
  -1   4   1   231866.08   257384.63  51126.91 o
   0   4   1     4650.97     5058.85    370.61 o
   1   4   1      443.48      470.59     31.24 o
   2   4   1     1591.02     1648.14    143.86 o
   3   4   1       78.83      115.73     26.90 o
   4   4   1     3522.37     3373.95    293.57 o
   5   4   1     1997.50     1893.77     50.60 o
   6   4   1      256.53      258.34     23.32 o
   7   4   1      211.86      202.98     42.39 o
   8   4   1      178.95      131.82     24.07 o
   9   4   1        1.37      -18.90     19.25 o
 -12   5   1      655.08      672.24     55.01 o
 -11   5   1       69.78       92.71     23.95 o
 -10   5   1       16.38       38.29     31.50 o
  -9   5   1       30.40       49.71     26.42 o
  -8   5   1      794.28      742.37     81.88 o
  -7   5   1    11019.76    10365.76    773.38 o
  -6   5   1    35600.72    33998.40   2866.35 o
  -5   5   1      420.94      370.08     27.19 o
  -4   5   1     5703.80     5606.99     66.37 o
  -3   5   1     4844.67     5284.37    475.08 o
  -2   5   1     3196.82     3554.59     48.39 o
  -1   5   1     7191.70     7616.04    380.69 o
   0   5   1      238.13      250.78     33.59 o
   1   5   1       44.47       71.74     38.13 o
   2   5   1     5466.97     5641.83    462.10 o
   3   5   1       54.06       63.46     25.87 o
   4   5   1      859.22      880.47     76.21 o
   5   5   1    36576.10    37736.16   3044.10 o
   6   5   1     1629.17     1566.56    120.47 o
   7   5   1       37.47       29.57     21.45 o
   8   5   1     1201.21     1027.64    179.70 o
 -12   6   1       31.06       49.42     27.06 o
 -11   6   1    12238.25    12238.67   1222.40 o
 -10   6   1      543.92      497.25     86.16 o
  -9   6   1      489.71      551.04     60.57 o
  -8   6   1     1284.53     1315.56    108.77 o
  -7   6   1    11767.76    11624.87    649.63 o
  -6   6   1     7078.72     6724.00     79.46 o
  -5   6   1       48.83       79.61     30.98 o
  -4   6   1      759.16      817.76     89.41 o
  -3   6   1       49.32       33.25     43.11 o
  -2   6   1     2930.03     3118.46    105.78 o
  -1   6   1     1564.85     1682.37    106.66 o
   0   6   1    31356.42    31521.62   3112.66 o
   1   6   1      621.62      744.15     94.16 o
   2   6   1      609.91      676.57     70.88 o
   3   6   1     5847.51     6145.15    623.28 o
   4   6   1      233.54      211.35     22.30 o
   5   6   1     3819.83     3956.87    406.07 o
   6   6   1      929.24      931.26     93.80 o
   7   6   1      179.33      163.01     21.62 o
 -12   7   1      804.96      600.39    169.42 o
 -11   7   1       96.77       94.55     38.77 o
 -10   7   1     1662.71     1650.89    178.95 o
  -9   7   1     2714.16     2977.46    267.22 o
  -8   7   1       19.09       13.57     25.25 o
  -7   7   1       66.01       83.04     25.06 o
  -6   7   1      103.54       86.73     26.83 o
  -5   7   1    65858.86    65100.10   6173.51 o
  -4   7   1      674.42      756.34    137.63 o
  -3   7   1     1956.81     2141.84     92.80 o
  -2   7   1     2326.29     2418.32     39.12 o
  -1   7   1     5328.79     5582.99    544.68 o
   0   7   1     8018.57     8674.02    784.65 o
   1   7   1      748.40      722.78     62.01 o
   2   7   1      406.88      453.03     68.73 o
   3   7   1       92.62      123.07     21.83 o
   4   7   1       49.99       46.47     24.20 o
   5   7   1       32.05       31.92     31.43 o
   6   7   1     5415.17     5165.69    547.31 o
 -12   8   1      255.11      221.44     23.51 o
 -11   8   1     2402.51     2492.93    243.51 o
 -10   8   1     9941.42    10852.37    869.76 o
  -9   8   1     1096.90     1275.31    117.17 o
  -8   8   1     2889.06     3136.09    199.20 o
  -7   8   1      118.11      124.75     30.49 o
  -6   8   1     2477.68     2558.10    152.99 o
  -5   8   1     1161.73     1264.75    118.79 o
  -4   8   1     1015.11     1184.40    108.47 o
  -3   8   1     1423.45     1545.25     34.38 o
  -2   8   1     3382.06     3496.50    342.36 o
  -1   8   1       98.72      104.77     32.13 o
   0   8   1     1236.91     1228.74     73.13 o
   1   8   1    33532.11    33352.61   2783.13 o
   2   8   1      730.52      830.44    132.17 o
   3   8   1      593.11      639.92     70.97 o
   4   8   1     1688.61     1619.28    272.46 o
   5   8   1       11.61       15.98     22.13 o
 -11   9   1     2807.45     2760.42     84.62 o
 -10   9   1     1608.78     1664.31    146.58 o
  -9   9   1       95.76       76.57     25.24 o
  -8   9   1       16.51        1.88     23.48 o
  -7   9   1      993.50     1116.95     47.85 o
  -6   9   1     3099.79     3307.56    493.68 o
  -5   9   1     1038.03     1167.79    168.95 o
  -4   9   1    16793.18    19204.66     95.53 o
  -3   9   1      729.89      869.32    157.25 o
  -2   9   1     1162.41     1159.13    104.91 o
  -1   9   1     3606.24     3948.71    188.60 o
   0   9   1      509.91      497.92     51.58 o
   1   9   1     3469.42     3366.82    257.21 o
   2   9   1      932.55      983.61     80.02 o
   3   9   1        1.92       -5.65     46.59 o
   4   9   1     1565.94     1564.46    193.10 o
 -10  10   1      276.22      220.89     41.45 o
  -9  10   1     8003.60     9503.14   1566.72 o
  -8  10   1      105.13      216.73     78.59 o
  -7  10   1     1151.71     1256.57    112.83 o
  -6  10   1     1512.36     1614.96    101.18 o
  -5  10   1     5312.30     5575.75    120.67 o
  -4  10   1     3971.55     4288.85    253.83 o
  -3  10   1        3.32       54.98     81.12 o
  -2  10   1       81.91      118.53     26.78 o
  -1  10   1      469.78      491.48     51.17 o
   0  10   1     1290.85     1211.69    181.19 o
   1  10   1      100.01       88.03     24.68 o
   2  10   1     5563.73     5662.06    697.12 o
   3  10   1        7.08       27.47     21.99 o
  -9  11   1       10.08       17.58     27.80 o
  -8  11   1      813.93      904.53     44.58 o
  -7  11   1     1241.68     1390.52    132.90 o
  -6  11   1      333.89      404.47     93.26 o
  -5  11   1      416.29      455.24     28.33 o
  -4  11   1      939.14      945.97    105.87 o
  -3  11   1    11454.26    11467.22   1120.25 o
  -2  11   1       46.56       68.96     24.98 o
  -1  11   1     1338.41     1437.48    159.90 o
   0  11   1     1194.60     1271.51    252.22 o
   1  11   1      368.68      328.71     76.77 o
  -8  12   1     5179.46     5857.25     63.88 o
  -7  12   1     1039.41     1166.58    116.76 o
  -6  12   1     1169.01     1149.25    132.98 o
  -5  12   1      992.76      978.47     90.39 o
  -4  12   1      336.98      149.74     79.53 o
  -3  12   1      867.16      736.83    356.32 o
  -2  12   1      434.99      477.05     99.17 o
  -1  12   1      181.71      217.69     26.46 o
  -1 -12   2     4228.70     3240.17    628.86 o
   0 -12   2      227.28      186.74     52.37 o
   1 -12   2      528.99      403.67    126.66 o
   2 -12   2     1323.42     1315.33    349.97 o
   3 -12   2     1572.37     1615.65    253.40 o
   4 -12   2     1764.88     1814.40    200.66 o
   5 -12   2     1883.19     1793.89    136.93 o
   6 -12   2     3310.98     3017.83    751.41 o
   7 -12   2      501.49      524.13     79.57 o
  -3 -11   2      523.83      495.53     70.56 o
  -2 -11   2       51.36       44.45     22.23 o
  -1 -11   2      428.13      535.95    135.24 o
   0 -11   2      881.44      778.43     63.76 o
   1 -11   2      194.86      234.96     38.80 o
   2 -11   2       58.36       51.00     23.53 o
   3 -11   2      153.10      159.83     24.13 o
   4 -11   2      299.75      311.30     33.32 o
   5 -11   2     7646.05     7409.71    573.42 o
   6 -11   2      102.39      157.33     40.44 o
   7 -11   2     1210.13     1309.28    126.91 o
   8 -11   2      788.93      765.52     66.70 o
   9 -11   2      805.93      620.59    187.83 o
  -4 -10   2      282.09      257.81     32.86 o
  -3 -10   2     2230.82     2196.55    281.14 o
  -2 -10   2     3579.16     3764.96    441.91 o
  -1 -10   2       17.57        7.89     23.22 o
   0 -10   2    22327.82    21118.67   1972.33 o
   1 -10   2      257.65      224.41     38.40 o
   2 -10   2      428.63      457.95     51.36 o
   3 -10   2      975.38      890.65     55.52 o
   4 -10   2      325.57      312.02     20.70 o
   5 -10   2      252.18      290.01     48.67 o
   6 -10   2       63.02       83.10     21.87 o
   7 -10   2      421.71      427.12     33.39 o
   8 -10   2      310.69      247.45     49.16 o
   9 -10   2      221.77      279.85     34.70 o
  10 -10   2      908.95      896.31     62.52 o
  -6  -9   2      828.67      736.98     98.41 o
  -5  -9   2     6584.61     6183.73    753.20 o
  -4  -9   2      144.14      161.45     18.37 o
  -3  -9   2       75.79       52.98     23.09 o
  -2  -9   2      850.39      802.77     47.34 o
  -1  -9   2     1411.73     1488.19    145.19 o
   0  -9   2      514.27      541.96     36.13 o
   1  -9   2     7317.32     7386.14    717.71 o
   2  -9   2     7375.80     7194.73    768.72 o
   3  -9   2     2311.80     2174.14    150.50 o
   4  -9   2     7401.08     6833.35    269.26 o
   5  -9   2      867.83      900.60     27.43 o
   6  -9   2    24887.79    25701.28   1511.51 o
   7  -9   2       63.04       62.36     23.64 o
   8  -9   2       92.51       52.74     25.72 o
   9  -9   2       60.40       53.08     20.57 o
  10  -9   2      895.89      914.02    157.50 o
  -7  -8   2      392.23      405.10     56.81 o
  -6  -8   2      137.48      144.62     37.25 o
  -5  -8   2     1050.91     1139.10    156.54 o
  -4  -8   2     2039.00     1975.90    209.19 o
  -3  -8   2      394.86      409.02     43.72 o
  -2  -8   2       30.66       54.51     21.04 o
  -1  -8   2       94.38      108.18     20.54 o
   0  -8   2      359.98      371.59     28.60 o
   1  -8   2    23148.01    24516.42   1930.37 o
   2  -8   2       51.10       33.58     26.60 o
   3  -8   2      555.48      500.66     23.43 o
   4  -8   2       80.46      101.86     22.87 o
   5  -8   2     1033.74      950.28     66.87 o
   6  -8   2     3995.84     4097.45    232.85 o
   7  -8   2     3738.94     3855.19    384.41 o
   8  -8   2     8135.97     8270.74    625.63 o
   9  -8   2      809.66      738.86     63.80 o
  10  -8   2     1401.95     1447.13    166.73 o
  11  -8   2      268.98      207.94     95.87 o
  -8  -7   2        3.03       28.19     27.20 o
  -7  -7   2     2854.03     2764.55    365.26 o
  -6  -7   2     1044.84     1088.84    126.94 o
  -5  -7   2       96.41       97.94     28.03 o
  -4  -7   2    36490.73    36214.48   1946.45 o
  -3  -7   2        3.09       10.04     24.64 o
  -2  -7   2        3.93      -11.60     23.76 o
  -1  -7   2     3609.35     3639.42    202.17 o
   0  -7   2        4.82       34.72     26.65 o
   1  -7   2      592.05      591.75     48.51 o
   2  -7   2      843.90      815.08     36.74 o
   3  -7   2      710.05      627.51     24.23 o
   4  -7   2      135.82      143.48     24.75 o
   5  -7   2       31.88       33.88     32.31 o
   6  -7   2     1172.37     1180.79    108.43 o
   7  -7   2    17212.52    16763.15    796.89 o
   8  -7   2     2142.95     2067.81    148.30 o
   9  -7   2      229.22      253.88     49.92 o
  10  -7   2       16.83       -1.42     20.85 o
  11  -7   2      209.27      127.16     30.88 o
  -9  -6   2     4749.19     3460.00    324.46 o
  -8  -6   2        5.92       15.17     20.39 o
  -7  -6   2     1608.24     1528.91    206.33 o
  -6  -6   2      593.59      670.69     88.92 o
  -5  -6   2      538.32      597.34     26.42 o
  -4  -6   2      210.13      202.26     25.72 o
  -3  -6   2     7528.49     7682.41    465.62 o
  -2  -6   2     3732.78     3713.61    289.19 o
  -1  -6   2     5069.89     5482.06    464.34 o
   0  -6   2    10929.42    11056.88    752.66 o
   1  -6   2      566.29      558.71     29.44 o
   2  -6   2   121043.18   113259.50   1282.36 o
   3  -6   2     1085.96      952.79     39.93 o
   4  -6   2        7.22      -16.20     24.53 o
   5  -6   2      740.86      727.53     65.66 o
   6  -6   2     2552.74     2632.20    161.12 o
   7  -6   2      533.57      503.14     26.14 o
   8  -6   2      747.78      710.48     32.19 o
   9  -6   2      365.32      346.08     48.78 o
  10  -6   2     1340.53     1341.86    127.26 o
  11  -6   2       29.35       10.74     24.87 o
  -9  -5   2      683.93      624.81     36.06 o
  -8  -5   2     1087.29     1000.27     92.18 o
  -7  -5   2      500.15      513.00     56.03 o
  -6  -5   2       23.51       52.12     42.38 o
  -5  -5   2      152.24      174.71     26.17 o
  -4  -5   2     7031.91     7218.01    434.70 o
  -3  -5   2    34560.76    36320.67   2364.66 o
  -2  -5   2       55.82       69.67     27.69 o
  -1  -5   2     1543.56     1695.54    163.61 o
   0  -5   2      977.14     1060.41     47.67 o
   1  -5   2     1279.72     1147.71     48.19 o
   2  -5   2     4084.25     3457.56    223.97 o
   3  -5   2    14596.89    13861.06   1267.86 o
   4  -5   2    19301.43    17774.93   1361.94 o
   5  -5   2     1112.04      973.35    105.59 o
   6  -5   2     4321.94     4129.30    276.20 o
   7  -5   2     1501.70     1434.84     92.08 o
   8  -5   2    30413.07    28096.30   2625.61 o
   9  -5   2      918.15      785.03     63.41 o
  10  -5   2      308.20      255.10     48.38 o
  11  -5   2      292.18      324.05     36.03 o
 -10  -4   2       31.38       11.02     20.30 o
  -9  -4   2      175.62      131.56     48.40 o
  -8  -4   2    24968.10    22828.38   1134.75 o
  -7  -4   2      469.56      491.51     37.63 o
  -6  -4   2      332.57      308.63     31.38 o
  -5  -4   2     2410.21     2548.66    133.77 o
  -4  -4   2     1201.91     1282.88     46.86 o
  -3  -4   2      532.79      594.29     52.95 o
  -2  -4   2     3097.57     2963.93    119.73 o
  -1  -4   2      139.09      109.25     29.90 o
   0  -4   2       44.30       67.73     30.16 o
   1  -4   2     1020.00      908.43     31.32 o
   2  -4   2      468.75      435.30     39.66 o
   3  -4   2    51439.30    47308.29   3958.09 o
   4  -4   2     4747.08     4196.79    375.99 o
   5  -4   2        4.78        1.38     21.80 o
   6  -4   2     3184.17     3263.67    178.61 o
   7  -4   2       48.17       73.74     28.69 o
   8  -4   2     3298.69     3249.68    336.38 o
   9  -4   2      950.32     1016.27     81.01 o
  10  -4   2     4501.15     4686.49    196.81 o
  11  -4   2      218.88      153.44     67.47 o
 -11  -3   2     1507.11     1287.01     85.24 o
 -10  -3   2      756.88      776.66     61.90 o
  -9  -3   2      103.00       90.32     21.98 o
  -8  -3   2      851.95      819.52     47.28 o
  -7  -3   2      927.65      956.79     59.96 o
  -6  -3   2       10.83       31.30     29.85 o
  -5  -3   2     4956.87     4806.94    264.43 o
  -4  -3   2     3069.80     3283.46    319.47 o
  -3  -3   2      110.02      102.94     31.63 o
  -2  -3   2   231961.19   263547.47  20415.58 o
  -1  -3   2     4305.24     4107.13    203.58 o
   0  -3   2     1098.31      961.09     32.77 o
   1  -3   2     5035.40     4338.33    454.07 o
   2  -3   2      606.56      558.82     60.06 o
   3  -3   2       19.81       13.01     29.22 o
   4  -3   2      228.63      238.50     24.65 o
   5  -3   2      181.21      244.46     25.37 o
   6  -3   2      630.27      628.93     26.22 o
   7  -3   2        5.87       -1.54     24.72 o
   8  -3   2      642.66      702.86     36.02 o
   9  -3   2    11899.56    13292.25    518.86 o
  10  -3   2     3286.06     3549.77    118.04 o
  11  -3   2       57.74       31.63     22.75 o
 -11  -2   2      472.93      369.95     50.92 o
 -10  -2   2       25.89       30.82     21.50 o
  -9  -2   2        1.14      -25.41     25.41 o
  -8  -2   2    11047.83    10824.01    616.15 o
  -7  -2   2    23422.77    23829.20    663.20 o
  -6  -2   2       87.08      109.40     31.44 o
  -5  -2   2     9197.41     9411.89    403.58 o
  -4  -2   2      966.73     1064.68     94.73 o
  -3  -2   2     2120.02     2097.75     76.31 o
  -2  -2   2     1020.47     1120.51     91.59 o
  -1  -2   2    15248.57    15309.50    610.73 o
   0  -2   2    10114.57     8668.57    637.15 o
   1  -2   2      322.61      362.89     39.76 o
   2  -2   2     5844.59     5478.67    219.52 o
   3  -2   2     1888.24     1792.35     61.93 o
   4  -2   2   163047.55   157182.11   4296.87 o
   5  -2   2     5675.32     5159.69    331.68 o
   6  -2   2      869.82      831.92     31.18 o
   7  -2   2       75.19      104.21     26.83 o
   8  -2   2     3609.11     3901.72     33.83 o
   9  -2   2      390.44      434.60     28.54 o
  10  -2   2      986.36     1100.92     63.74 o
  11  -2   2       16.66       43.72     23.97 o
 -11  -1   2     1009.08      977.70     26.11 o
 -10  -1   2       98.29      107.95     39.88 o
  -9  -1   2      124.76      130.53     26.27 o
  -8  -1   2     2211.02     2104.25     73.31 o
  -7  -1   2       20.91       18.17     38.79 o
  -6  -1   2     1119.47     1159.87     36.02 o
  -5  -1   2       80.17      101.74     38.07 o
  -4  -1   2      161.33      203.75     33.81 o
  -3  -1   2     2370.36     2451.28    157.66 o
  -2  -1   2    17628.44    17343.78   1642.03 o
  -1  -1   2    89783.61    84067.99   6087.00 o
   0  -1   2     3369.77     3090.77    310.25 o
   1  -1   2     4561.80     4691.27    272.38 o
   2  -1   2    18358.63    17469.80    813.03 o
   3  -1   2      117.56      152.78     35.85 o
   4  -1   2     8212.21     7484.37     96.22 o
   5  -1   2     2466.96     2448.67     80.59 o
   6  -1   2     8853.16     8571.67    170.37 o
   7  -1   2       72.67      133.77     29.65 o
   8  -1   2       93.23       83.51     24.80 o
   9  -1   2      621.22      650.76     43.85 o
  10  -1   2    10371.95    10859.55    542.37 o
  11  -1   2      635.20      639.36    119.18 o
 -12   0   2      317.66      271.37     79.12 o
 -11   0   2      308.81      286.66     65.50 o
 -10   0   2     1099.54     1116.08     41.95 o
  -9   0   2     2463.42     2466.17     44.09 o
  -8   0   2       31.53       11.20     29.12 o
  -7   0   2      340.16      308.30     43.18 o
  -6   0   2   127077.63   131669.64   2434.32 o
  -5   0   2     4647.53     4576.04    154.35 o
  -4   0   2     1366.29     1389.62     44.98 o
  -3   0   2     2200.11     2118.82    146.15 o
  -2   0   2     4729.73     4276.51    437.20 o
  -1   0   2     3004.59     2716.70     80.30 o
   0   0   2       14.22       40.39     47.36 o
   1   0   2     1032.45     1114.45     59.85 o
   2   0   2       91.86       76.47     39.93 o
   3   0   2      765.34      752.58     39.22 o
   4   0   2       65.94       64.43     34.38 o
   5   0   2    31125.88    29077.61   1968.45 o
   6   0   2     6479.90     6592.81    243.53 o
   7   0   2      292.46      324.56     25.21 o
   8   0   2     4651.31     5397.28    250.89 o
   9   0   2       14.93       -1.58     28.23 o
  10   0   2     1017.79     1106.69     33.15 o
 -12   1   2     4923.96     4752.33    196.43 o
 -11   1   2     8180.79     8639.87    330.79 o
 -10   1   2       34.30       49.46     25.84 o
  -9   1   2     6498.38     6651.85    368.65 o
  -8   1   2      103.42       98.97     31.49 o
  -7   1   2     1997.21     1971.40     81.09 o
  -6   1   2        2.85       18.86     38.68 o
  -5   1   2      520.18      574.37     41.47 o
  -4   1   2      500.55      449.45     38.77 o
  -3   1   2        5.07       12.50     49.06 o
  -2   1   2     1574.64     1583.17    109.50 o
  -1   1   2      304.68      351.15     61.38 o
   0   1   2   334418.63   378129.44   1351.36 o
   1   1   2    11049.05    10783.85    313.63 o
   2   1   2      882.41      825.46     39.50 o
   3   1   2       47.97       80.28     31.30 o
   4   1   2     1294.23     1138.45     33.30 o
   5   1   2      464.39      453.00     40.36 o
   6   1   2     1792.93     1812.98     69.64 o
   7   1   2      250.08      246.93     33.32 o
   8   1   2      286.15      342.21     32.41 o
   9   1   2       33.90       -3.21     24.15 o
  10   1   2       48.01       42.82     30.08 o
 -12   2   2      984.84      948.35     63.33 o
 -11   2   2      166.54      180.66     22.56 o
 -10   2   2       22.11       37.22     27.25 o
  -9   2   2       18.26       29.83     24.33 o
  -8   2   2        7.18       13.17     28.91 o
  -7   2   2      874.05      858.06     62.22 o
  -6   2   2    21084.87    22357.95   1670.45 o
  -5   2   2    53034.78    51325.10   4376.22 o
  -4   2   2       17.69       29.54     36.93 o
  -3   2   2    13534.95    12572.20   1090.34 o
  -2   2   2    16244.41    15766.71    712.40 o
  -1   2   2     2124.28     2113.98     51.45 o
   0   2   2     9527.87    10014.78    309.63 o
   1   2   2     1088.63     1135.23     45.41 o
   2   2   2     2690.52     2746.87     87.98 o
   3   2   2     3148.10     2937.67     92.49 o
   4   2   2        0.58       40.84     32.01 o
   5   2   2     1406.65     1411.29     49.74 o
   6   2   2    44771.36    46650.37   1693.48 o
   7   2   2     2557.21     2866.80     29.03 o
   8   2   2      605.63      653.19     32.14 o
   9   2   2      590.64      733.75    119.74 o
 -12   3   2      525.46      531.62     30.07 o
 -11   3   2       42.93       61.58     33.62 o
 -10   3   2    27398.74    26945.43   2881.53 o
  -9   3   2     2461.74     2387.32    314.92 o
  -8   3   2       84.17       75.29     26.70 o
  -7   3   2      120.47      113.41     31.14 o
  -6   3   2     9955.85     9824.06   1272.95 o
  -5   3   2     4347.19     4013.94    133.58 o
  -4   3   2       13.87       13.08     35.73 o
  -3   3   2     3510.82     3477.95    359.08 o
  -2   3   2      241.09      295.58     43.06 o
  -1   3   2     4093.86     4235.36     83.07 o
   0   3   2     4151.27     4344.89    235.59 o
   1   3   2    46904.00    45172.77   1626.25 o
   2   3   2     2526.30     2454.52    102.16 o
   3   3   2     1284.83     1386.01     63.85 o
   4   3   2    12887.11    13135.48    506.99 o
   5   3   2        6.55       20.70     24.46 o
   6   3   2     3900.36     4249.91    156.96 o
   7   3   2      246.05      253.48     40.89 o
   8   3   2      867.57      811.05    124.67 o
   9   3   2      381.76      432.34     72.49 o
 -12   4   2      909.77      861.61     92.06 o
 -11   4   2      937.88      872.38    108.76 o
 -10   4   2       51.53       65.31     29.42 o
  -9   4   2     1514.24     1477.12    132.44 o
  -8   4   2     3635.63     3797.33    459.88 o
  -7   4   2      119.73      128.37     29.49 o
  -6   4   2        8.93       55.85     27.13 o
  -5   4   2       63.03       64.49     52.11 o
  -4   4   2   156720.20   148468.83  10955.14 o
  -3   4   2     5141.23     5431.93    323.41 o
  -2   4   2       28.57       41.40     36.80 o
  -1   4   2      393.33      427.17     35.89 o
   0   4   2     2286.19     2259.26    127.48 o
   1   4   2     5866.08     5921.02    323.64 o
   2   4   2     1640.79     1606.85     52.49 o
   3   4   2     1617.82     1513.39     35.84 o
   4   4   2       22.50       69.97     29.18 o
   5   4   2       54.69       79.37     41.00 o
   6   4   2       11.55      -24.36     24.36 o
   7   4   2     7032.24     7075.77    298.02 o
   8   4   2     1515.92     1521.15    261.90 o
 -12   5   2       54.33       72.15     23.32 o
 -11   5   2      150.62      143.51     27.31 o
 -10   5   2     7359.79     7297.06    674.80 o
  -9   5   2    18395.33    18866.65   1911.12 o
  -8   5   2      589.56      658.09     60.36 o
  -7   5   2     7974.06     8004.05    596.44 o
  -6   5   2     1639.80     1703.87    126.41 o
  -5   5   2     3453.56     3255.94    237.51 o
  -4   5   2     2813.34     2825.11    256.49 o
  -3   5   2      350.49      387.67     39.79 o
  -2   5   2     1055.51     1201.36     41.94 o
  -1   5   2     5059.40     5434.16    437.81 o
   0   5   2        7.06       -0.76     29.21 o
   1   5   2     1433.27     1430.69     71.42 o
   2   5   2    71788.63    74293.35   4357.38 o
   3   5   2     2837.87     2882.67    182.98 o
   4   5   2        8.70       16.95     23.51 o
   5   5   2     1138.70     1124.13     48.86 o
   6   5   2      591.73      598.89     89.46 o
   7   5   2      155.03      120.15     33.34 o
   8   5   2      809.63      755.88    101.31 o
 -12   6   2      122.35      141.57     38.11 o
 -11   6   2      812.66      676.20    102.74 o
 -10   6   2     4177.87     4275.34    408.64 o
  -9   6   2     2117.95     2183.69    238.86 o
  -8   6   2       56.47       80.72     23.38 o
  -7   6   2     1038.48     1058.73     84.33 o
  -6   6   2      174.19      161.33     27.22 o
  -5   6   2     3963.58     4087.41    214.72 o
  -4   6   2     5408.09     6063.68    259.13 o
  -3   6   2    34461.82    40297.15    146.71 o
  -2   6   2      282.29      336.75     44.83 o
  -1   6   2     2834.80     3018.79    288.90 o
   0   6   2    11919.46    12703.68    877.28 o
   1   6   2      372.83      441.69     38.70 o
   2   6   2     5829.09     5876.43    367.54 o
   3   6   2      679.89      707.82     52.67 o
   4   6   2      117.96      120.26     22.31 o
   5   6   2     2240.25     2328.58    219.59 o
   6   6   2      277.65      273.48     62.09 o
   7   6   2      450.47      399.38     67.37 o
 -12   7   2     1372.18     1316.91    153.30 o
 -11   7   2      364.18      376.95     79.90 o
 -10   7   2       35.19       47.82     28.19 o
  -9   7   2      267.62      271.81     32.03 o
  -8   7   2    27784.20    29882.43   2564.88 o
  -7   7   2     1227.42     1341.39    109.62 o
  -6   7   2      315.06      382.22     33.53 o
  -5   7   2     1584.75     1856.47    297.77 o
  -4   7   2     7672.37     8591.40    281.99 o
  -3   7   2     6240.68     6782.09    714.89 o
  -2   7   2      470.44      518.48     83.94 o
  -1   7   2     2043.81     2216.82    292.41 o
   0   7   2       17.56       37.18     27.59 o
   1   7   2     1418.32     1508.38    137.55 o
   2   7   2       10.86        7.01     28.34 o
   3   7   2     9843.67    10157.39    900.82 o
   4   7   2      265.07      295.42     47.47 o
   5   7   2       53.57       40.67     21.40 o
   6   7   2     2437.51     2278.24    171.50 o
 -12   8   2      445.97      444.47     56.96 o
 -11   8   2     2070.02     2282.68    260.33 o
 -10   8   2       56.60       60.89     22.11 o
  -9   8   2     1589.55     1751.72    133.48 o
  -8   8   2      191.39      251.79     33.12 o
  -7   8   2     1742.86     1880.34    175.68 o
  -6   8   2     3077.52     3490.33    278.53 o
  -5   8   2     1198.95     1287.48    104.22 o
  -4   8   2       85.55       72.07     31.55 o
  -3   8   2     1060.56     1225.66    131.90 o
  -2   8   2    38336.72    40567.51    525.21 o
  -1   8   2      782.46      821.05     65.76 o
   0   8   2      566.81      584.78     38.57 o
   1   8   2     1559.87     1546.90    136.45 o
   2   8   2      178.48      103.03     45.79 o
   3   8   2     1332.47     1365.94    289.58 o
   4   8   2      682.40      661.42    125.89 o
   5   8   2      479.23      423.34     93.34 o
 -11   9   2        9.73       17.07     26.13 o
 -10   9   2      689.23      741.26     74.64 o
  -9   9   2     1640.17     1791.49    129.62 o
  -8   9   2     1890.48     2552.71    283.53 o
  -7   9   2    13791.13    15762.15    792.83 o
  -6   9   2     1799.07     2052.37    190.35 o
  -5   9   2     2610.97     2922.70    158.56 o
  -4   9   2     3611.30     4160.36    247.52 o
  -3   9   2      797.33      878.00    102.91 o
  -2   9   2     2723.69     2662.57    124.79 o
  -1   9   2      852.30      931.93     50.69 o
   0   9   2      334.77      342.31     48.27 o
   1   9   2     2923.92     3090.16    312.43 o
   2   9   2       53.84       43.44     22.69 o
   3   9   2      922.78      972.98    113.11 o
   4   9   2     5245.67     3164.51    250.58 o
 -10  10   2      274.04      263.13     52.56 o
  -9  10   2     1118.53     1330.89     79.62 o
  -8  10   2     3554.09     4376.99     68.67 o
  -7  10   2     1919.04     2155.20    176.58 o
  -6  10   2       16.60       20.11     30.00 o
  -5  10   2      507.75      549.66     28.79 o
  -4  10   2      464.26      484.61     26.66 o
  -3  10   2     2788.94     2873.60    310.07 o
  -2  10   2       18.09      -11.90     26.96 o
  -1  10   2     7898.25     8317.34    822.31 o
   0  10   2      325.94      412.83     77.60 o
   1  10   2      128.18       75.30     23.87 o
   2  10   2     2589.55     2520.40    274.44 o
  -9  11   2        7.29       35.87     28.88 o
  -8  11   2      144.32      156.57     38.23 o
  -7  11   2      736.79      772.68     63.09 o
  -6  11   2     7310.39     8256.28    791.27 o
  -5  11   2       69.54      -31.31     31.31 o
  -4  11   2      751.36      676.22     82.12 o
  -3  11   2     1140.70     1051.77    115.57 o
  -2  11   2     1229.77     1270.31    254.38 o
  -1  11   2     1233.38     1361.57     73.52 o
   0  11   2       93.01       26.21     44.63 o
  -7  12   2      351.27      270.04     30.50 o
  -6  12   2      291.55      176.74    140.64 o
  -5  12   2      559.38      473.16    101.22 o
  -4  12   2      754.78      713.00     54.24 o
  -3  12   2     1094.18      970.09    183.25 o
  -1 -12   3     1066.52      983.86    114.86 o
   0 -12   3     1943.95     1742.10    437.43 o
   1 -12   3     1252.26     1212.39    146.04 o
   2 -12   3     1785.98     1731.37    195.46 o
   3 -12   3     2378.87     2255.96    202.34 o
   4 -12   3      596.38      452.77     82.32 o
   5 -12   3     3542.63     3399.71    434.89 o
   6 -12   3      551.69      539.44     78.47 o
  -3 -11   3      521.00      424.27    137.60 o
  -2 -11   3       53.44       42.42     22.00 o
  -1 -11   3       37.92       51.33     30.31 o
   0 -11   3       42.70      -24.21     50.42 o
   1 -11   3        9.17       32.43     21.46 o
   2 -11   3     7705.69     8389.95   1202.38 o
   3 -11   3       74.06       54.98     23.22 o
   4 -11   3      702.18      665.02     56.14 o
   5 -11   3      633.67      617.82     61.83 o
   6 -11   3     1681.92     1899.45    217.66 o
   7 -11   3     3698.37     3769.18    327.03 o
   8 -11   3      838.43      675.08     36.34 o
  -4 -10   3       21.92       14.46     22.91 o
  -3 -10   3    11512.03    11216.22    875.02 o
  -2 -10   3      124.73       61.32     29.59 o
  -1 -10   3      145.34      139.26     20.37 o
   0 -10   3     1088.83     1168.62    135.41 o
   1 -10   3       12.63       10.44     28.73 o
   2 -10   3      285.29      285.28     26.20 o
   3 -10   3       42.52       40.22     21.64 o
   4 -10   3       65.70       93.12     25.00 o
   5 -10   3      112.96       76.92     29.84 o
   6 -10   3       30.89       44.88     23.35 o
   7 -10   3      992.91     1047.38     90.18 o
   8 -10   3     6139.80     6004.06    322.45 o
   9 -10   3      304.34      250.43     23.95 o
  -6  -9   3      550.84      584.57     80.52 o
  -5  -9   3      846.50      878.15    160.44 o
  -4  -9   3     1142.21     1093.14     60.69 o
  -3  -9   3       66.82       50.67     19.89 o
  -2  -9   3     3691.20     3691.51    247.70 o
  -1  -9   3     2856.94     2944.08    218.99 o
   0  -9   3     2925.75     3084.53    306.13 o
   1  -9   3     9267.86     9138.67    811.50 o
   2  -9   3     1296.62     1204.02     93.23 o
   3  -9   3    32399.55    29077.19   2379.80 o
   4  -9   3       59.54       77.63     23.68 o
   5  -9   3      128.51      119.45     24.36 o
   6  -9   3      197.79      164.84     32.02 o
   7  -9   3      884.77      966.32     77.90 o
   8  -9   3      275.38      265.91     48.32 o
   9  -9   3      823.17      741.10    178.03 o
  10  -9   3       52.09       71.18     25.00 o
  -7  -8   3      602.17      499.66     77.71 o
  -6  -8   3      314.46      304.12     46.49 o
  -5  -8   3      260.85      284.23     41.22 o
  -4  -8   3      249.29      275.77     51.46 o
  -3  -8   3     1570.28     1512.71     91.18 o
  -2  -8   3    17773.88    17876.15   1012.55 o
  -1  -8   3      229.38      254.99     35.06 o
   0  -8   3       97.91      148.52     23.97 o
   1  -8   3       31.49       33.21     23.64 o
   2  -8   3     2446.20     2262.94    136.02 o
   3  -8   3     4857.52     4252.90    259.77 o
   4  -8   3     6353.17     5311.72    246.72 o
   5  -8   3    10397.71    10162.22    313.77 o
   6  -8   3     1005.93     1043.32     69.75 o
   7  -8   3     4117.36     4217.01    253.92 o
   8  -8   3     1613.20     1677.34    140.50 o
   9  -8   3     8199.67     8892.44   1604.74 o
  10  -8   3      159.93      116.14     25.63 o
  -8  -7   3       14.35       60.15     21.69 o
  -7  -7   3    12072.77    12261.10   1613.36 o
  -6  -7   3       90.14       82.81     21.04 o
  -5  -7   3       45.54       81.69     22.03 o
  -4  -7   3     1559.01     1520.48    124.71 o
  -3  -7   3      221.45      225.67     24.58 o
  -2  -7   3     1116.24     1202.27     94.63 o
  -1  -7   3     1075.50     1129.08    119.25 o
   0  -7   3       39.88       59.79     23.98 o
   1  -7   3      204.76      186.58     24.24 o
   2  -7   3      915.65      848.80     34.93 o
   3  -7   3      173.16      156.31     22.44 o
   4  -7   3    24401.89    23718.83    934.44 o
   5  -7   3      468.27      501.81     40.33 o
   6  -7   3      264.40      237.91     43.04 o
   7  -7   3      331.65      394.90     48.33 o
   8  -7   3      320.60      374.81     23.27 o
   9  -7   3     3172.55     3091.39    237.79 o
  10  -7   3      545.70      464.51     37.98 o
  -9  -6   3      636.67      507.03     42.85 o
  -8  -6   3      177.82      118.29     49.31 o
  -7  -6   3      321.73      336.42     51.73 o
  -6  -6   3     1603.59     1687.21    122.36 o
  -5  -6   3      532.48      605.43     40.50 o
  -4  -6   3     5454.12     5494.42    563.50 o
  -3  -6   3     7015.22     7129.03    486.28 o
  -2  -6   3      626.77      739.50     77.60 o
  -1  -6   3    89642.40    90461.51   4776.04 o
   0  -6   3      984.97      999.63     70.18 o
   1  -6   3      200.83      176.60     29.19 o
   2  -6   3     3192.32     2590.86    189.74 o
   3  -6   3      944.99      921.84     62.39 o
   4  -6   3      459.08      431.40     28.16 o
   5  -6   3      335.70      316.44     23.44 o
   6  -6   3       71.59       76.01     19.30 o
   7  -6   3      713.82      733.44     53.85 o
   8  -6   3       98.00      118.23     22.84 o
   9  -6   3     1377.67     1332.46     82.54 o
  10  -6   3     7041.21     5857.90    482.06 o
  -9  -5   3      170.82      195.36     29.00 o
  -8  -5   3       63.70       47.23     30.74 o
  -7  -5   3     5323.85     5401.80    284.91 o
  -6  -5   3    18341.02    19160.40    892.15 o
  -5  -5   3       17.33       55.31     27.94 o
  -4  -5   3     5167.49     5571.82    431.77 o
  -3  -5   3      222.01      250.11     30.23 o
  -2  -5   3     2172.96     2126.63     66.17 o
  -1  -5   3     1738.68     1836.79     65.26 o
   0  -5   3    13523.45    12505.14    710.91 o
   1  -5   3    12645.05    10993.99    789.94 o
   2  -5   3     2141.95     1902.27    102.05 o
   3  -5   3    10168.27     9182.38    701.56 o
   4  -5   3     4017.96     3871.41    361.79 o
   5  -5   3    63448.89    58812.57   3690.06 o
   6  -5   3     1897.97     1843.26    133.27 o
   7  -5   3      279.51      286.74     23.14 o
   8  -5   3        9.15       26.39     21.96 o
   9  -5   3     2495.06     2391.07    135.26 o
  10  -5   3      623.89      611.58     85.50 o
  11  -5   3      760.94      655.22     53.58 o
 -10  -4   3      844.71      671.89     24.65 o
  -9  -4   3      134.91      102.81     28.70 o
  -8  -4   3      482.63      480.51     46.89 o
  -7  -4   3      504.75      543.33     32.29 o
  -6  -4   3     1069.98     1142.90     77.67 o
  -5  -4   3     1104.71     1176.03     70.15 o
  -4  -4   3        6.97        2.52     27.67 o
  -3  -4   3      252.43      274.06     44.51 o
  -2  -4   3     3188.02     3378.18    160.54 o
  -1  -4   3     4607.26     4579.35    285.85 o
   0  -4   3    55179.89    52574.52   2353.11 o
   1  -4   3      324.63      307.57     26.66 o
   2  -4   3     1118.79     1043.35     47.18 o
   3  -4   3     7529.37     6905.96    562.77 o
   4  -4   3      238.16      246.95     22.16 o
   5  -4   3     6910.37     6499.22    106.32 o
   6  -4   3     3586.25     3734.68     53.75 o
   7  -4   3     9576.78     9296.84    225.78 o
   8  -4   3      156.05      109.17     31.61 o
   9  -4   3      632.56      616.05     35.64 o
  10  -4   3      997.43     1064.76     61.24 o
  11  -4   3     4061.48     3803.17     75.02 o
 -11  -3   3      325.71      305.47     23.89 o
 -10  -3   3        0.73       23.58     25.47 o
  -9  -3   3      115.07       90.96     53.70 o
  -8  -3   3     4043.43     4136.05    400.95 o
  -7  -3   3      565.54      551.15     32.25 o
  -6  -3   3       77.25      104.18     32.48 o
  -5  -3   3    92693.63    92199.12   5225.82 o
  -4  -3   3     3698.61     3743.33    359.82 o
  -3  -3   3     2139.69     2190.54    140.47 o
  -2  -3   3     5260.10     5225.73    381.71 o
  -1  -3   3      138.60      146.10     28.89 o
   0  -3   3      179.43      133.70     29.65 o
   1  -3   3       51.54       37.38     25.49 o
   2  -3   3      516.80      514.75     59.81 o
   3  -3   3      102.98       91.63     30.86 o
   4  -3   3     1664.67     1512.17     32.46 o
   5  -3   3      478.61      484.10     38.31 o
   6  -3   3    23714.73    23760.75    532.61 o
   7  -3   3     2671.40     2697.49    114.79 o
   8  -3   3       22.67        1.57     26.27 o
   9  -3   3     2560.23     2747.51     94.98 o
  10  -3   3       19.21       39.30     24.15 o
 -11  -2   3     4390.19     3733.56    329.09 o
 -10  -2   3     8698.58     7899.07    572.79 o
  -9  -2   3       98.34       93.93     32.54 o
  -8  -2   3     7968.85     8077.20    552.55 o
  -7  -2   3        3.74       -8.72     31.39 o
  -6  -2   3     1214.60     1280.90     57.96 o
  -5  -2   3        4.18       27.06     37.58 o
  -4  -2   3     4417.32     4610.39    230.46 o
  -3  -2   3     1180.08     1224.03    117.30 o
  -2  -2   3     2250.79     2264.38    126.18 o
  -1  -2   3     7704.54     6687.83    608.91 o
   0  -2   3     2693.89     2378.46    220.63 o
   1  -2   3   214646.50   220158.63   9769.12 o
   2  -2   3     8030.83     7607.39    573.66 o
   3  -2   3     1871.28     1829.92    101.24 o
   4  -2   3      841.25      885.47     27.36 o
   5  -2   3     3525.49     3372.22     49.58 o
   6  -2   3      231.40      247.25     23.64 o
   7  -2   3     1143.82     1169.62     25.37 o
   8  -2   3      125.27      150.66     32.70 o
   9  -2   3      442.08      461.68     24.21 o
  10  -2   3       21.93       78.39     23.15 o
 -12  -1   3        6.96      -22.13     22.13 o
 -11  -1   3      294.95      225.08     30.26 o
 -10  -1   3      108.50      155.32     23.85 o
  -9  -1   3       66.09       87.71     29.71 o
  -8  -1   3        2.45      -20.20     25.05 o
  -7  -1   3      132.30      170.50     29.79 o
  -6  -1   3     1584.61     1621.93     76.04 o
  -5  -1   3    18438.65    19606.53   1560.57 o
  -4  -1   3    56039.26    56086.31   2128.33 o
  -3  -1   3       28.60       64.52     30.15 o
  -2  -1   3    13955.69    13341.78    698.00 o
  -1  -1   3    18951.93    16953.19   1655.79 o
   0  -1   3      832.26      789.07     49.46 o
   1  -1   3     8249.05     7918.20    634.70 o
   2  -1   3     6497.30     6061.53    416.23 o
   3  -1   3     9642.90     9030.28    281.33 o
   4  -1   3      230.43      212.67     26.94 o
   5  -1   3      697.42      680.47     28.04 o
   6  -1   3     2657.86     2586.85     87.36 o
   7  -1   3    31028.17    30107.43   2581.72 o
   8  -1   3     1872.03     2068.63    135.80 o
   9  -1   3      770.29      848.64     51.50 o
  10  -1   3      205.28      205.50     52.92 o
 -12   0   3     1380.28     1283.05    164.20 o
 -11   0   3      298.44      278.72     78.91 o
 -10   0   3       73.14       84.43     24.14 o
  -9   0   3    35796.58    37980.79    430.44 o
  -8   0   3     4392.55     4582.26     99.16 o
  -7   0   3     1297.31     1334.38     39.61 o
  -6   0   3      700.06      686.53     57.94 o
  -5   0   3     3452.26     3515.09    265.07 o
  -4   0   3       83.73      115.98     37.12 o
  -3   0   3       15.28       25.76     38.65 o
  -2   0   3     4104.12     3717.47    236.02 o
  -1   0   3       95.31      121.21     33.65 o
   0   0   3     6370.34     6324.03    400.28 o
   1   0   3     2437.11     2573.42    145.99 o
   2   0   3    49806.29    49731.38   1243.46 o
   3   0   3     2252.00     2174.04     73.75 o
   4   0   3     1005.41      963.50     26.91 o
   5   0   3    14137.35    14054.71    330.18 o
   6   0   3      111.62      142.42     24.83 o
   7   0   3     3139.80     3286.37     90.57 o
   8   0   3       29.75      -27.35     27.35 o
   9   0   3     1999.08     2327.32    103.92 o
  10   0   3       40.81       13.16     24.21 o
 -12   1   3     3105.81     3166.81    286.66 o
 -11   1   3      396.66      409.39     56.23 o
 -10   1   3      516.79      502.32     25.43 o
  -9   1   3       78.16      125.37     34.02 o
  -8   1   3      222.29      340.89     57.78 o
  -7   1   3     1585.54     1690.59     92.71 o
  -6   1   3     1278.44     1239.84     50.03 o
  -5   1   3      421.93      426.07     38.70 o
  -4   1   3      395.93      387.39     50.79 o
  -3   1   3   213610.31   192066.92   9565.14 o
  -2   1   3    10842.18    10411.30    428.14 o
  -1   1   3     3140.40     3067.26    153.65 o
   0   1   3     1073.34     1084.58     50.71 o
   1   1   3       15.76       18.18     38.38 o
   2   1   3      696.58      709.51     41.19 o
   3   1   3     1246.58     1206.05     62.79 o
   4   1   3     1818.89     1757.24     92.36 o
   5   1   3       12.25       61.08     28.22 o
   6   1   3      271.55      269.20     26.71 o
   7   1   3      149.46      173.91     27.59 o
   8   1   3     7488.05     8858.09    323.74 o
   9   1   3     1498.92     1510.06     70.21 o
 -12   2   3       95.10       72.22     46.24 o
 -11   2   3       38.73       29.02     32.72 o
 -10   2   3      159.86      152.34     38.30 o
  -9   2   3    12418.47    13927.12    285.64 o
  -8   2   3    25878.32    25555.34   2050.52 o
  -7   2   3      118.90       98.90     30.19 o
  -6   2   3    15601.96    15223.55    552.72 o
  -5   2   3     6233.54     6063.75    548.81 o
  -4   2   3     2326.49     2320.31    122.09 o
  -3   2   3     3410.99     3401.21    249.93 o
  -2   2   3      826.51      914.62     53.44 o
  -1   2   3      111.21      150.17     39.98 o
   0   2   3     2418.52     2482.60    101.19 o
   1   2   3      174.21      197.55     32.84 o
   2   2   3     2577.48     2494.84     62.30 o
   3   2   3    90219.59    89380.14    989.15 o
   4   2   3     4627.36     4599.10    110.76 o
   5   2   3      814.07      784.02     36.50 o
   6   2   3      265.32      317.92     22.12 o
   7   2   3     2185.45     2313.37    128.47 o
   8   2   3       61.52      123.22     20.84 o
   9   2   3      611.14      625.39     31.16 o
 -12   3   3     2474.35     2414.21    202.90 o
 -11   3   3       70.61       93.71     27.59 o
 -10   3   3      171.73      164.98     25.85 o
  -9   3   3     2970.49     2823.94    322.39 o
  -8   3   3      596.47      558.78     58.35 o
  -7   3   3      215.22      216.76     34.75 o
  -6   3   3     3030.66     3062.05    160.94 o
  -5   3   3        0.09        2.73     34.83 o
  -4   3   3     5523.83     5245.00    303.78 o
  -3   3   3    11381.38    11335.09    602.54 o
  -2   3   3    52375.64    57501.71   2041.44 o
  -1   3   3       19.42       67.21     33.96 o
   0   3   3     5151.32     5409.33    125.17 o
   1   3   3    24658.45    24454.44    612.81 o
   2   3   3        6.43       25.17     36.57 o
   3   3   3     6234.70     5934.94    242.70 o
   4   3   3        8.70       41.68     32.86 o
   5   3   3     1280.78     1310.94     28.57 o
   6   3   3     1430.28     1498.24     47.44 o
   7   3   3      293.11      330.16     45.81 o
   8   3   3      558.87      550.79     48.25 o
 -12   4   3     1767.92     1693.42    159.94 o
 -11   4   3     1893.54     1839.94    206.71 o
 -10   4   3      683.66      651.18     57.49 o
  -9   4   3      207.73      190.63     30.37 o
  -8   4   3      308.59      291.08     27.82 o
  -7   4   3    62336.59    66834.28   4352.25 o
  -6   4   3     5118.90     5275.86    501.36 o
  -5   4   3      707.39      681.44     40.65 o
  -4   4   3      144.00      323.23    101.98 o
  -3   4   3     4754.24     5214.88    355.61 o
  -2   4   3     3380.28     3685.61    250.29 o
  -1   4   3     1026.59     1060.36     53.84 o
   0   4   3     5665.99     5723.78    267.42 o
   1   4   3      410.14      453.63     31.51 o
   2   4   3     1851.04     1894.45    169.59 o
   3   4   3       73.57       78.13     28.90 o
   4   4   3    13500.93    13065.30    532.64 o
   5   4   3      833.38      867.09     47.87 o
   6   4   3       98.24       94.71     33.28 o
   7   4   3     4491.71     4583.30    107.62 o
   8   4   3       43.19      110.32     29.33 o
 -12   5   3     6991.84     7112.37    590.70 o
 -11   5   3      186.23      181.72     41.15 o
 -10   5   3     5462.10     5602.95    273.27 o
  -9   5   3       98.94      183.63     25.28 o
  -8   5   3     1750.54     1820.25    149.41 o
  -7   5   3      467.70      474.84     33.49 o
  -6   5   3     1271.07     1323.64    312.10 o
  -5   5   3     3503.35     3528.55    310.16 o
  -4   5   3     1505.17     1624.76    101.69 o
  -3   5   3       15.49       23.68     34.65 o
  -2   5   3     1228.92     1250.39    127.93 o
  -1   5   3    84971.02    86060.26   6509.24 o
   0   5   3     3458.08     3624.66    230.58 o
   1   5   3      109.80      130.09     34.42 o
   2   5   3      643.01      607.31     39.49 o
   3   5   3      121.77      107.28     24.75 o
   4   5   3      521.31      600.03     96.66 o
   5   5   3      887.66      865.01     78.10 o
   6   5   3      982.51      864.37    168.97 o
   7   5   3       30.35       13.06     20.70 o
 -12   6   3      615.67      617.42     53.25 o
 -11   6   3      299.75      336.99     25.89 o
 -10   6   3      380.78      381.22     43.46 o
  -9   6   3      210.30      252.31     30.48 o
  -8   6   3     1888.72     2047.90    202.22 o
  -7   6   3     7012.49     7865.02    957.30 o
  -6   6   3    26894.56    27718.24   2574.24 o
  -5   6   3     1661.23     1832.35    137.48 o
  -4   6   3     6156.69     7003.40     61.45 o
  -3   6   3    11680.89    13872.80   1103.71 o
  -2   6   3      636.20      724.21     77.66 o
  -1   6   3     4676.44     4515.87    431.73 o
   0   6   3      395.74      434.49     39.06 o
   1   6   3       73.84       90.08     29.28 o
   2   6   3     4094.26     4062.14    417.28 o
   3   6   3      394.17      423.30     49.26 o
   4   6   3      979.17     1070.27     97.19 o
   5   6   3    10615.69    10873.05    503.63 o
   6   6   3      621.43      557.48    150.75 o
 -12   7   3      502.60      496.94     28.87 o
 -11   7   3     7787.18     8412.85    605.86 o
 -10   7   3     1747.17     1815.68    248.57 o
  -9   7   3       26.74       27.54     22.67 o
  -8   7   3     1142.17     1380.06    172.70 o
  -7   7   3     4936.73     5357.33    568.77 o
  -6   7   3     2314.02     2529.02    159.20 o
  -5   7   3      494.58      554.01     60.84 o
  -4   7   3     3837.82     4293.72    243.52 o
  -3   7   3       13.72       52.49     35.55 o
  -2   7   3     3636.06     4204.73    514.54 o
  -1   7   3      550.38      588.86     78.99 o
   0   7   3    14661.38    16315.90   1650.01 o
   1   7   3      122.41      193.65     27.91 o
   2   7   3      240.97      341.97     68.81 o
   3   7   3     6637.46     7050.79    788.38 o
   4   7   3        6.80      -10.70     40.99 o
   5   7   3     1589.90     1514.71    123.99 o
 -12   8   3      523.83      431.76     46.02 o
 -11   8   3       23.67       31.89     28.96 o
 -10   8   3     2271.67     2524.86    254.30 o
  -9   8   3     2749.31     3288.12    293.96 o
  -8   8   3       66.11       83.39     26.32 o
  -7   8   3       14.82      -12.80     42.23 o
  -6   8   3      823.21      901.49     33.42 o
  -5   8   3    25466.19    28289.32    966.71 o
  -4   8   3      872.18      937.15    100.69 o
  -3   8   3      117.18      192.15     34.67 o
  -2   8   3     1295.67     1473.02     91.18 o
  -1   8   3     1202.03     1151.83    130.70 o
   0   8   3     1579.87     1742.76    160.76 o
   1   8   3      481.88      496.79     51.66 o
   2   8   3     1450.71     1429.55    309.36 o
   3   8   3      110.21      130.47     22.56 o
   4   8   3      185.50      202.64     24.77 o
 -11   9   3     1400.24     1179.30    190.99 o
 -10   9   3     8282.49     9447.03   1115.63 o
  -9   9   3     1490.46     1940.24    250.18 o
  -8   9   3     2811.18     3430.02     64.73 o
  -7   9   3     1606.87     1755.52    158.88 o
  -6   9   3      748.03      887.80     40.02 o
  -5   9   3     1089.44     1155.56    111.61 o
  -4   9   3     1050.14     1071.17    179.52 o
  -3   9   3     1536.31     1581.04    257.01 o
  -2   9   3     2826.51     3237.33    280.70 o
  -1   9   3       72.38      139.02     60.49 o
   0   9   3      972.35     1014.33    139.50 o
   1   9   3     9204.10     9946.50   1407.35 o
   2   9   3      231.53      225.17     23.68 o
   3   9   3       82.79       15.87     23.65 o
 -10  10   3      625.70      625.48     40.86 o
  -9  10   3      120.46       66.68     31.61 o
  -8  10   3      603.64      740.47     53.31 o
  -7  10   3      414.45      444.41     56.76 o
  -6  10   3     2546.52     2764.48    132.45 o
  -5  10   3      393.22      478.80     93.58 o
  -4  10   3     9083.16     9609.95   1486.80 o
  -3  10   3     1524.28     1628.91    216.40 o
  -2  10   3      497.36      567.98    100.00 o
  -1  10   3     4312.23     4801.12    509.61 o
   0  10   3       19.19       11.35     30.95 o
   1  10   3     1446.62     1349.92    271.49 o
  -9  11   3     2708.67     3235.91    352.50 o
  -8  11   3      191.91       80.90     39.04 o
  -7  11   3      199.87      184.96     27.35 o
  -6  11   3     1048.18     1033.01    186.10 o
  -5  11   3     1690.73     1618.88    238.64 o
  -4  11   3      765.73      812.86    235.89 o
  -3  11   3       45.61       47.74     32.65 o
  -2  11   3      708.01      690.52     79.67 o
  -1  11   3       18.07       36.10     29.15 o
   0 -12   4      910.31      840.99     31.64 o
   1 -12   4      712.14      751.72     63.26 o
   2 -12   4     4287.04     4226.64    607.46 o
   3 -12   4      740.63      634.24     52.64 o
   4 -12   4     7213.35     6326.33    856.09 o
   5 -12   4        1.54      -18.54     18.54 o
  -3 -11   4       95.99       29.51     18.65 o
  -2 -11   4      278.83      296.05     20.45 o
  -1 -11   4     6472.77     6396.21    496.64 o
   0 -11   4      424.63      484.03     56.54 o
   1 -11   4       30.69       39.14     50.06 o
   2 -11   4      454.96      418.72     40.08 o
   3 -11   4     2741.94     2652.78    273.24 o
   4 -11   4     4443.66     3813.73    466.74 o
   5 -11   4     1351.95     1265.61    221.39 o
   6 -11   4     3228.98     3205.66    376.86 o
   7 -11   4      222.36      187.53     27.97 o
  -4 -10   4       41.10       18.23     19.96 o
  -3 -10   4      427.30      374.94     58.81 o
  -2 -10   4      128.73      211.39     42.59 o
  -1 -10   4      478.94      497.59     49.79 o
   0 -10   4       99.41       90.83     27.45 o
   1 -10   4      102.14       79.16     22.87 o
   2 -10   4      153.41      121.27     22.24 o
   3 -10   4      291.54      284.30     31.79 o
   4 -10   4      353.24      333.70     51.28 o
   5 -10   4     8143.31     8025.97    626.28 o
   6 -10   4        0.18      -13.90     19.18 o
   7 -10   4      489.56      342.29     77.29 o
   8 -10   4       25.70       62.06     20.90 o
  -6  -9   4        4.94      -12.31     19.21 o
  -5  -9   4      826.00      831.33     60.83 o
  -4  -9   4      635.54      545.19     49.14 o
  -3  -9   4     2859.17     2888.68    274.81 o
  -2  -9   4     6317.99     6553.97    606.38 o
  -1  -9   4     1123.21     1183.32     92.74 o
   0  -9   4    24665.66    25434.09   2110.08 o
   1  -9   4       34.06       51.19     21.79 o
   2  -9   4       23.31       56.41     20.54 o
   3  -9   4      995.29      987.29     40.33 o
   4  -9   4      318.78      352.45     21.83 o
   5  -9   4      268.56      234.05     34.61 o
   6  -9   4      552.34      588.31     47.98 o
   7  -9   4       83.41       57.48     22.45 o
   8  -9   4      262.46      261.58     54.70 o
   9  -9   4       44.35       20.05     21.19 o
  -7  -8   4      129.49      160.23     20.49 o
  -6  -8   4     1496.59     1552.11    139.86 o
  -5  -8   4    10639.32    10627.70    795.92 o
  -4  -8   4      324.85      329.55     24.47 o
  -3  -8   4     1423.59     1574.93    147.39 o
  -2  -8   4       77.99      107.70     21.67 o
  -1  -8   4     2902.19     3106.28    204.03 o
   0  -8   4     2921.31     2777.48     73.14 o
   1  -8   4     5652.46     5262.40    290.55 o
   2  -8   4     7188.52     6479.14    341.73 o
   3  -8   4     1441.69     1351.43    101.33 o
   4  -8   4     8037.29     7763.76    306.74 o
   5  -8   4     3451.10     3248.67    119.76 o
   6  -8   4    16665.93    16998.17    901.34 o
   7  -8   4      286.07      247.47     21.89 o
   8  -8   4        2.86        4.20     20.24 o
   9  -8   4        4.89       13.64     23.04 o
  -8  -7   4       20.59        2.63     23.74 o
  -7  -7   4      298.67      330.85     48.43 o
  -6  -7   4      131.37      140.95     24.68 o
  -5  -7   4     1271.66     1331.56    120.42 o
  -4  -7   4      458.64      484.43     53.65 o
  -3  -7   4       38.47       30.37     23.22 o
  -2  -7   4      759.62      759.82     93.92 o
  -1  -7   4     2158.22     2407.48    205.50 o
   0  -7   4      395.60      409.07     37.89 o
   1  -7   4    26374.49    25293.60   1234.11 o
   2  -7   4      208.78      228.97     27.13 o
   3  -7   4        1.45       -0.89     19.65 o
   4  -7   4     1078.43     1044.18     56.64 o
   5  -7   4      836.75      814.60     33.71 o
   6  -7   4     6120.03     6027.35    299.36 o
   7  -7   4     1731.29     1710.52    130.47 o
   8  -7   4     5436.58     5463.43    315.72 o
   9  -7   4      203.84      220.12     22.81 o
  -9  -6   4       78.46       80.85     27.89 o
  -8  -6   4       51.20       37.00     20.97 o
  -7  -6   4     3783.09     3827.76    237.17 o
  -6  -6   4     2212.30     2353.97    257.57 o
  -5  -6   4      661.53      670.25     57.87 o
  -4  -6   4    39499.29    39986.78   2531.76 o
  -3  -6   4      990.49     1051.54     75.17 o
  -2  -6   4      573.98      684.62     86.02 o
  -1  -6   4     3240.51     3402.30    202.25 o
   0  -6   4       37.00       51.05     24.74 o
   1  -6   4     1051.52      925.77     39.47 o
   2  -6   4       40.24       21.03     22.69 o
   3  -6   4      551.63      595.06     40.92 o
   4  -6   4      262.04      288.28     32.09 o
   5  -6   4     1354.36     1280.43     80.17 o
   6  -6   4     1453.82     1449.38     81.44 o
   7  -6   4    12867.63    12653.38    572.97 o
   8  -6   4      385.12      425.58     32.62 o
   9  -6   4       90.17       86.97     21.54 o
  10  -6   4      562.32      463.64    171.16 o
  -9  -5   4     7503.71     6369.83    532.07 o
  -8  -5   4        6.44        1.11     29.17 o
  -7  -5   4     5230.73     5361.41    193.77 o
  -6  -5   4       13.76       24.99     28.34 o
  -5  -5   4     1231.65     1261.10    103.29 o
  -4  -5   4      214.34      278.72     32.69 o
  -3  -5   4     5199.45     5518.54    409.20 o
  -2  -5   4     3769.19     3987.88    297.27 o
  -1  -5   4     3784.73     3885.88    204.12 o
   0  -5   4    11815.45    11122.65    551.78 o
   1  -5   4     5022.34     4865.98    325.26 o
   2  -5   4    78457.75    71719.41   2516.50 o
   3  -5   4     2222.53     2169.22    195.68 o
   4  -5   4      552.42      547.02     49.55 o
   5  -5   4      792.72      791.79     69.50 o
   6  -5   4     2615.74     2371.72    137.41 o
   7  -5   4      663.61      584.09     59.19 o
   8  -5   4      844.41      849.70     58.24 o
   9  -5   4      109.39       75.52     22.81 o
  10  -5   4      356.66      305.00     25.95 o
 -10  -4   4       25.82        3.70     25.81 o
  -9  -4   4      719.50      794.18     74.85 o
  -8  -4   4      126.66      172.43     25.01 o
  -7  -4   4       18.45       41.29     27.87 o
  -6  -4   4      892.14      925.14     47.38 o
  -5  -4   4     2240.21     2482.27    180.19 o
  -4  -4   4     7257.45     7641.47    515.51 o
  -3  -4   4    41118.30    43375.22   3843.88 o
  -2  -4   4      381.31      412.61     31.35 o
  -1  -4   4     5594.23     4994.87    184.55 o
   0  -4   4     7930.65     7789.15    257.86 o
   1  -4   4      896.69      863.71     59.70 o
   2  -4   4     7068.26     6063.31    471.87 o
   3  -4   4     7108.86     5833.38    547.40 o
   4  -4   4    11320.70    10557.84   1231.27 o
   5  -4   4      158.83      166.60     27.72 o
   6  -4   4     2171.15     2310.96     44.47 o
   7  -4   4     3334.06     3268.66     52.46 o
   8  -4   4    12339.08    11652.47    594.50 o
   9  -4   4      617.77      614.42     37.72 o
  10  -4   4      294.24      300.74     29.89 o
 -11  -3   4     1900.08     1585.15    171.95 o
 -10  -3   4        0.69       -1.55     27.99 o
  -9  -3   4      328.16      331.34     60.25 o
  -8  -3   4    26585.34    27959.20   2043.01 o
  -7  -3   4     3391.14     3378.70    242.28 o
  -6  -3   4     1531.02     1528.69    121.97 o
  -5  -3   4     1965.19     1967.44     95.95 o
  -4  -3   4      379.13      414.97     29.95 o
  -3  -3   4     1469.17     1634.24    128.30 o
  -2  -3   4      108.02       93.82     26.28 o
  -1  -3   4     2573.96     2480.71     36.70 o
   0  -3   4      115.50       87.49     26.67 o
   1  -3   4     6601.16     5970.26    461.34 o
   2  -3   4       77.70       53.28     23.10 o
   3  -3   4    36439.07    36098.17   1780.20 o
   4  -3   4      290.68      311.04     25.83 o
   5  -3   4      107.97       83.96     26.10 o
   6  -3   4     7418.23     7225.61    117.66 o
   7  -3   4       77.32       52.91     32.87 o
   8  -3   4     2623.10     2679.16    117.30 o
   9  -3   4      224.13      301.98     53.93 o
  10  -3   4     2261.61     2309.03     44.33 o
 -11  -2   4     3857.69     3398.98    144.42 o
 -10  -2   4      126.09       50.24     32.96 o
  -9  -2   4      215.68      158.85     36.78 o
  -8  -2   4       75.33      114.72     25.28 o
  -7  -2   4      204.33      214.13     30.40 o
  -6  -2   4        3.82        0.46     30.24 o
  -5  -2   4     3845.86     3740.57    145.83 o
  -4  -2   4     3370.46     3299.96    238.09 o
  -3  -2   4     2302.62     2058.04    162.12 o
  -2  -2   4   142746.50   140968.69   4461.99 o
  -1  -2   4     7410.00     6626.04    250.82 o
   0  -2   4     4034.71     3495.08    217.88 o
   1  -2   4     3395.19     3351.08    256.28 o
   2  -2   4     1418.76     1374.36     62.96 o
   3  -2   4      458.44      457.88     38.07 o
   4  -2   4      595.30      640.71     27.00 o
   5  -2   4     1233.39     1349.70     69.47 o
   6  -2   4       17.23       46.96     21.58 o
   7  -2   4      650.06      686.87     27.08 o
   8  -2   4      746.45      806.88     28.57 o
   9  -2   4     6344.17     6765.76    414.65 o
 -12  -1   4       15.88        2.07     34.48 o
 -11  -1   4      162.34      173.98     39.45 o
 -10  -1   4      246.93      278.68     57.37 o
  -9  -1   4      412.83      466.84     34.59 o
  -8  -1   4    10858.88    11571.10    680.70 o
  -7  -1   4    27847.48    29678.97   1953.94 o
  -6  -1   4      114.20      118.62     37.37 o
  -5  -1   4    16377.14    16462.41    874.98 o
  -4  -1   4     8036.92     6907.94    447.08 o
  -3  -1   4     1041.97      974.63     70.49 o
  -2  -1   4     2992.94     2817.20     95.86 o
  -1  -1   4     5638.39     4862.61    268.10 o
   0  -1   4     4061.33     3999.88    192.29 o
   1  -1   4       15.77       37.85     32.19 o
   2  -1   4     2123.02     2118.91     83.94 o
   3  -1   4     4790.25     5124.22    170.88 o
   4  -1   4    61903.89    61218.86   2624.36 o
   5  -1   4     3206.24     3068.15    102.84 o
   6  -1   4     1080.86     1011.05     37.61 o
   7  -1   4       38.68       68.28     39.18 o
   8  -1   4     2960.69     2862.37    299.47 o
   9  -1   4      507.73      526.18    103.19 o
 -12   0   4     8313.15     7328.91    652.38 o
 -11   0   4     3517.12     3665.44    194.85 o
 -10   0   4      490.48      510.03     57.58 o
  -9   0   4       73.37       82.41     28.12 o
  -8   0   4      798.02      885.04     42.47 o
  -7   0   4      282.87      319.21     31.50 o
  -6   0   4       61.61      100.88     29.62 o
  -5   0   4     3305.82     3260.15    388.86 o
  -4   0   4       52.93      -16.57     44.86 o
  -3   0   4     7780.63     7285.70    256.93 o
  -2   0   4     8780.89     8331.31    313.03 o
  -1   0   4    56205.18    54954.09   2477.24 o
   0   0   4       64.56       76.52     32.43 o
   1   0   4     4219.23     4030.28    111.97 o
   2   0   4    25704.00    25462.44    622.08 o
   3   0   4      123.85      237.03     36.72 o
   4   0   4     5143.08     5116.61    148.71 o
   5   0   4      691.56      674.65     23.26 o
   6   0   4     3632.64     3723.79    111.58 o
   7   0   4      280.83      321.36     28.09 o
   8   0   4       41.54       46.15     23.28 o
   9   0   4      796.82      800.92    101.38 o
 -12   1   4       21.92        1.59     36.71 o
 -11   1   4      887.68      925.41     55.89 o
 -10   1   4     1011.46     1217.47     57.79 o
  -9   1   4     1717.52     1978.10     74.41 o
  -8   1   4       29.13       -0.21     29.23 o
  -7   1   4      785.69      997.08     83.90 o
  -6   1   4    79969.83    78899.41   4353.54 o
  -5   1   4     8618.21     7854.95    563.86 o
  -4   1   4     4463.94     4263.45    247.55 o
  -3   1   4     1203.91     1213.43     42.13 o
  -2   1   4      500.47      508.61     45.70 o
  -1   1   4       12.98       -5.48     34.41 o
   0   1   4      519.62      491.33     31.26 o
   1   1   4     6501.83     6672.94    256.85 o
   2   1   4      472.79      460.78     33.58 o
   3   1   4     2836.93     2773.34     75.67 o
   4   1   4       21.94       39.62     24.02 o
   5   1   4    14484.39    14715.72    422.82 o
   6   1   4      720.80      785.43     28.12 o
   7   1   4       38.75       43.05     23.50 o
   8   1   4     4659.21     4784.32    197.33 o
 -12   2   4     4539.95     4105.69    285.15 o
 -11   2   4     9394.02     9292.14    606.60 o
 -10   2   4       34.03       29.95     36.10 o
  -9   2   4    10031.75    10756.08    602.20 o
  -8   2   4     1089.29     1168.89    108.92 o
  -7   2   4      864.43      820.27     57.39 o
  -6   2   4      422.31      372.03     48.00 o
  -5   2   4        6.25       16.13     48.30 o
  -4   2   4      858.41      865.71    128.78 o
  -3   2   4      231.86      212.93     37.63 o
  -2   2   4      184.53      210.25     39.41 o
  -1   2   4     2395.90     2393.79     77.27 o
   0   2   4   108384.90   108338.58   3476.58 o
   1   2   4     5734.28     5586.14    143.10 o
   2   2   4     1784.86     1769.55     68.96 o
   3   2   4       86.86      161.38     26.74 o
   4   2   4     1672.18     1675.14     35.38 o
   5   2   4       43.57       19.87     24.27 o
   6   2   4      553.39      600.35     31.16 o
   7   2   4      920.35      968.01     58.94 o
   8   2   4       26.87       14.88     23.19 o
 -12   3   4      319.95      266.29     42.10 o
 -11   3   4       65.98       17.16     27.09 o
 -10   3   4      486.41      492.11     37.20 o
  -9   3   4      953.12     1031.66     45.97 o
  -8   3   4       71.91       48.19     39.36 o
  -7   3   4     2485.77     2262.86    165.10 o
  -6   3   4    12747.85    11550.78    225.78 o
  -5   3   4    39327.59    37133.74   2712.57 o
  -4   3   4     1196.14     1254.48     56.24 o
  -3   3   4    10540.50    10805.63    565.23 o
  -2   3   4    23864.45    24296.21   1062.10 o
  -1   3   4       60.46       66.17     35.80 o
   0   3   4     4923.34     5070.98     68.33 o
   1   3   4      152.91      143.09     35.58 o
   2   3   4      571.41      597.48     43.89 o
   3   3   4     2558.49     2537.59     28.76 o
   4   3   4      340.56      359.07     23.15 o
   5   3   4     1283.94     1319.01     41.89 o
   6   3   4    12674.02    13191.00    263.65 o
   7   3   4      825.39      863.49     30.97 o
 -12   4   4      508.25      500.97     30.04 o
 -11   4   4      651.57      689.99     58.36 o
 -10   4   4    17170.63    17091.90   1866.63 o
  -9   4   4     4682.85     5150.72    589.47 o
  -8   4   4      848.44      885.19     83.67 o
  -7   4   4      183.03      207.00     32.68 o
  -6   4   4     2958.46     3230.55    275.43 o
  -5   4   4      401.63      438.23     35.40 o
  -4   4   4      820.19      883.87     54.10 o
  -3   4   4     8813.27     8518.65    614.58 o
  -2   4   4      502.71      519.22     39.81 o
  -1   4   4     4927.71     5012.99    114.76 o
   0   4   4     1321.09     1444.41     68.04 o
   1   4   4    20741.13    22270.21    666.79 o
   2   4   4       17.57       16.09     30.25 o
   3   4   4      336.17      323.69     23.11 o
   4   4   4    11308.06    11381.43    535.23 o
   5   4   4      222.28      262.91     20.71 o
   6   4   4     1390.03     1414.34     77.98 o
   7   4   4      134.18       57.56     22.18 o
 -12   5   4       27.14       27.32     27.07 o
 -11   5   4      402.22      380.39     43.37 o
 -10   5   4       57.13       -1.52     32.75 o
  -9   5   4     2327.26     2319.79    264.01 o
  -8   5   4     3403.66     3941.39    526.95 o
  -7   5   4       30.26       68.11     30.61 o
  -6   5   4      186.48      189.09     29.34 o
  -5   5   4      951.89     1010.59     52.51 o
  -4   5   4    56733.56    63091.18   3929.25 o
  -3   5   4     3524.67     3612.37    262.65 o
  -2   5   4      751.22      788.64     74.00 o
  -1   5   4      312.39      386.47     54.42 o
   0   5   4      139.73      125.10     34.18 o
   1   5   4      420.99      507.24     49.16 o
   2   5   4      569.26      582.88     29.93 o
   3   5   4     2861.92     2926.10    126.32 o
   4   5   4      505.27      472.04     80.17 o
   5   5   4      226.33      249.80     43.50 o
   6   5   4       23.40       18.74     19.74 o
 -12   6   4       69.45       64.87     30.85 o
 -11   6   4      393.13      391.33     36.48 o
 -10   6   4     4537.97     4398.47    404.98 o
  -9   6   4    14827.75    16278.61   2075.64 o
  -8   6   4     1435.75     1666.29    225.30 o
  -7   6   4     6512.11     7090.82   1389.73 o
  -6   6   4     5624.76     6069.47    497.49 o
  -5   6   4      529.32      659.33     68.06 o
  -4   6   4     1785.85     1959.70    146.19 o
  -3   6   4      529.32      529.60     43.46 o
  -2   6   4     1182.89     1166.90    136.29 o
  -1   6   4     3735.03     3882.63    513.60 o
   0   6   4      477.09      467.23     39.29 o
   1   6   4      997.31     1067.56     52.35 o
   2   6   4    19328.54    20732.43   1294.98 o
   3   6   4      812.58      832.67     58.56 o
   4   6   4       63.48       64.30     21.76 o
   5   6   4      444.83      399.17     68.24 o
 -12   7   4       16.85       15.54     29.90 o
 -11   7   4      684.63      719.71    154.95 o
 -10   7   4     1427.76     1617.81    185.21 o
  -9   7   4      467.51      486.78     63.31 o
  -8   7   4      683.48      721.34     82.05 o
  -7   7   4     3192.62     3424.43    514.80 o
  -6   7   4        4.91       10.13     28.63 o
  -5   7   4     3286.71     3885.83    276.27 o
  -4   7   4     2221.37     2408.12    348.12 o
  -3   7   4    16834.28    18973.96   4073.52 o
  -2   7   4     1621.43     1847.59    228.66 o
  -1   7   4      951.20     1037.23    137.00 o
   0   7   4    10602.53    11951.15   1429.25 o
   1   7   4       18.15       67.71     27.90 o
   2   7   4     1981.21     2193.54    197.79 o
   3   7   4      302.41      309.32     38.51 o
   4   7   4       18.22        2.54     20.77 o
 -11   8   4       28.37       23.17     28.05 o
 -10   8   4      183.96      279.82     30.91 o
  -9   8   4      795.33      896.99    123.60 o
  -8   8   4    10006.23    12793.96   1057.35 o
  -7   8   4     1138.34     1386.82    140.74 o
  -6   8   4       35.08      123.10     36.47 o
  -5   8   4     1132.92     1271.42    113.86 o
  -4   8   4     1959.54     2020.37    442.71 o
  -3   8   4      714.33      784.40    156.42 o
  -2   8   4      307.73      353.71     54.72 o
  -1   8   4     3162.19     3326.64    467.49 o
   0   8   4      345.98      372.23     59.28 o
   1   8   4      953.43     1018.93    109.70 o
   2   8   4        4.11      -22.18     23.65 o
   3   8   4     3321.12     3014.59    292.28 o
 -10   9   4      295.89      333.58     54.69 o
  -9   9   4      328.98      293.45    270.11 o
  -8   9   4      228.48      287.97     58.37 o
  -7   9   4     1533.57     1717.79    232.10 o
  -6   9   4     2450.62     2742.21    419.98 o
  -5   9   4     1332.66     1346.34    228.99 o
  -4   9   4      162.18      221.53     78.60 o
  -3   9   4      640.07      688.62     99.82 o
  -2   9   4     9811.10    10674.34   1523.80 o
  -1   9   4      182.45      268.54     39.35 o
   0   9   4       50.38       72.36     26.41 o
   1   9   4      750.53      705.11    158.63 o
  -9  10   4     1110.88     1511.55    146.71 o
  -8  10   4      782.36      871.37    122.02 o
  -7  10   4     7907.32     8571.81    999.16 o
  -6  10   4     2241.36     2371.05    729.08 o
  -5  10   4      942.53     1026.21    551.10 o
  -4  10   4     3884.73     4127.48   1262.29 o
  -3  10   4       31.32       51.08     30.70 o
  -2  10   4      952.58     1056.79    238.59 o
  -1  10   4      405.15      447.66     40.68 o
   0  10   4      286.21      324.39     39.25 o
  -7  11   4      205.20      180.68     43.72 o
  -6  11   4       63.81       57.12     27.24 o
  -5  11   4     1100.20     1050.07    374.65 o
  -4  11   4       13.58       33.96     28.59 o
  -3  11   4     1303.08     1261.16    207.03 o
   1 -12   5     5600.41     4770.60     67.40 o
   2 -12   5       11.25       13.09     23.17 o
   3 -12   5       91.73       55.78     29.12 o
  -2 -11   5      207.81      188.62     20.29 o
  -1 -11   5      377.52      409.45     59.42 o
   0 -11   5     2789.30     2388.08    185.16 o
   1 -11   5     3119.52     2913.26    326.62 o
   2 -11   5     1119.29     1013.39    148.26 o
   3 -11   5     2142.07     1840.08    266.25 o
   4 -11   5      271.35      283.22     32.88 o
   5 -11   5     3483.82     3238.60    319.84 o
   6 -11   5     1529.60     1293.14    114.06 o
  -4 -10   5      533.11      546.97     49.36 o
  -3 -10   5       31.11      -14.01     21.60 o
  -2 -10   5      208.30      217.50     25.80 o
  -1 -10   5      451.32      478.35     72.96 o
   0 -10   5      732.74      788.87     59.87 o
   1 -10   5       15.01       14.20     23.63 o
   2 -10   5     8900.84     8590.75   1280.28 o
   3 -10   5      494.28      498.78     41.44 o
   4 -10   5      168.30      167.67     24.04 o
   5 -10   5        3.76       65.95     20.65 o
   6 -10   5     1215.49     1078.96     84.57 o
   7 -10   5     4574.88     3878.12    336.28 o
  -5  -9   5     2359.73     2343.85    207.98 o
  -4  -9   5      843.76      869.18     94.13 o
  -3  -9   5    11318.54    11451.84    803.56 o
  -2  -9   5       61.73       74.68     21.80 o
  -1  -9   5       11.37       46.39     22.69 o
   0  -9   5      997.96     1012.43     75.24 o
   1  -9   5       17.56       31.96     21.38 o
   2  -9   5      540.62      478.50     39.11 o
   3  -9   5      202.31      181.92     23.46 o
   4  -9   5      761.47      805.66     82.83 o
   5  -9   5       71.78       97.80     21.85 o
   6  -9   5      445.98      503.67     31.42 o
   7  -9   5     1122.54      935.43    184.30 o
   8  -9   5     4850.11     4002.16    290.82 o
  -7  -8   5      107.71       78.89     37.60 o
  -6  -8   5     1951.16     1862.16    154.87 o
  -5  -8   5      188.95      151.70     38.69 o
  -4  -8   5     1677.17     1645.03    100.56 o
  -3  -8   5      910.44      935.88     68.24 o
  -2  -8   5     2264.09     2398.13    252.00 o
  -1  -8   5     2667.44     2793.19    187.13 o
   0  -8   5     2018.29     2013.40    112.63 o
   1  -8   5     8910.27     8501.99    352.42 o
   2  -8   5     4024.03     4157.34    271.68 o
   3  -8   5    20018.22    19597.33   1304.20 o
   4  -8   5      227.89      202.81     34.09 o
   5  -8   5       10.22       31.38     21.37 o
   6  -8   5      273.91      274.66     27.89 o
   7  -8   5      954.29     1086.71    214.30 o
   8  -8   5      365.10      306.70     57.39 o
  -8  -7   5      734.93      650.17     49.19 o
  -7  -7   5       48.69       23.29     21.28 o
  -6  -7   5        2.59        0.18     23.03 o
  -5  -7   5     1293.92     1325.75    153.83 o
  -4  -7   5     1715.62     1819.12    134.98 o
  -3  -7   5     1479.61     1651.12    116.82 o
  -2  -7   5    21482.70    23396.59   1369.55 o
  -1  -7   5     1311.02     1363.18     56.82 o
   0  -7   5      910.68      907.58     30.04 o
   1  -7   5     1255.98     1262.09     31.16 o
   2  -7   5     1631.56     1740.82     78.64 o
   3  -7   5     6516.52     6275.91    160.17 o
   4  -7   5     3080.66     3095.58    163.54 o
   5  -7   5     6386.64     6502.77    187.99 o
   6  -7   5      212.73      232.25     20.86 o
   7  -7   5     2064.61     2214.86    132.40 o
   8  -7   5     2382.66     2451.92    127.02 o
   9  -7   5     3050.67     2812.18    135.40 o
  -8  -6   5      716.47      695.26     55.69 o
  -7  -6   5    11685.21    11782.95    407.57 o
  -6  -6   5     1166.62     1319.92    134.38 o
  -5  -6   5      485.09      537.73     61.20 o
  -4  -6   5     1255.42     1358.06     99.02 o
  -3  -6   5       30.79       38.46     25.77 o
  -2  -6   5     2148.22     2253.12    205.08 o
  -1  -6   5       26.76      129.51     71.81 o
   0  -6   5     1949.96     2055.85    124.51 o
   1  -6   5      284.79      331.25     29.10 o
   2  -6   5     3874.44     3766.72    200.14 o
   3  -6   5      375.93      378.18     23.79 o
   4  -6   5    18717.03    19229.93   1018.49 o
   5  -6   5      106.40      122.58     28.81 o
   6  -6   5      113.82      168.90     32.52 o
   7  -6   5     1798.85     1891.78    146.04 o
   8  -6   5       21.64      -22.23     22.23 o
   9  -6   5     2331.21     1853.85    320.35 o
  -9  -5   5      113.82       75.70     22.93 o
  -8  -5   5      236.87      227.74     40.39 o
  -7  -5   5        7.25       16.74     22.72 o
  -6  -5   5      632.41      659.87     44.03 o
  -5  -5   5      578.50      620.76     37.28 o
  -4  -5   5     4229.89     4520.61    321.90 o
  -3  -5   5     6434.63     6902.25    567.13 o
  -2  -5   5     4091.07     4076.05    334.71 o
  -1  -5   5    53929.40    51701.54   4285.70 o
   0  -5   5     1879.50     1911.27     61.26 o
   1  -5   5     1269.99     1320.75     31.32 o
   2  -5   5     2341.75     2185.95    101.65 o
   3  -5   5     1329.65     1312.78     88.17 o
   4  -5   5     1174.93     1123.46     76.81 o
   5  -5   5      431.43      410.34     33.89 o
   6  -5   5      918.44      952.50     53.98 o
   7  -5   5       33.06       19.70     21.00 o
   8  -5   5      589.08      562.12    127.73 o
   9  -5   5     1172.53     1135.97    107.16 o
 -10  -4   5      177.88      194.47     56.03 o
  -9  -4   5      795.71      813.56     71.15 o
  -8  -4   5      779.49      802.66     69.04 o
  -7  -4   5     4904.07     4886.64    427.59 o
  -6  -4   5    22434.17    22215.72    649.16 o
  -5  -4   5      590.56      637.38     71.36 o
  -4  -4   5     8608.08     9295.83    669.50 o
  -3  -4   5     3766.28     3808.87    373.94 o
  -2  -4   5     1006.83     1011.92     71.14 o
  -1  -4   5     3237.15     3131.67    138.75 o
   0  -4   5     6158.56     5589.05    127.69 o
   1  -4   5     6789.91     6513.70    259.44 o
   2  -4   5      503.81      475.85     30.50 o
   3  -4   5     4481.35     4581.09    330.39 o
   4  -4   5     5588.04     5444.61    359.39 o
   5  -4   5    24181.86    25947.09     63.30 o
   6  -4   5      911.61      919.39     47.63 o
   7  -4   5      344.68      273.52    107.12 o
   8  -4   5       31.51        7.95     45.29 o
   9  -4   5     1963.85     1992.42    159.06 o
 -10  -3   5     2705.93     2735.34    301.36 o
  -9  -3   5      511.46      539.26     77.97 o
  -8  -3   5      364.94      371.75     26.89 o
  -7  -3   5       42.23       38.00     23.61 o
  -6  -3   5     2160.02     2202.34     97.99 o
  -5  -3   5        5.11       16.19     25.25 o
  -4  -3   5     2357.10     2402.96    250.43 o
  -3  -3   5      524.91      480.13     53.04 o
  -2  -3   5     7643.67     7633.27    270.17 o
  -1  -3   5     2168.43     2137.33     48.91 o
   0  -3   5    41155.59    37899.49   1783.28 o
   1  -3   5      891.67      831.67     27.85 o
   2  -3   5     1052.98     1009.92     59.39 o
   3  -3   5    12859.99    12800.20    567.47 o
   4  -3   5       43.58        1.43     22.33 o
   5  -3   5     4344.55     4314.13     90.37 o
   6  -3   5     1255.25     1304.43     48.46 o
   7  -3   5     4325.39     4223.76    159.19 o
   8  -3   5        0.27      -15.66     20.53 o
   9  -3   5       28.91       20.87     21.00 o
 -11  -2   5       31.93       11.21     30.54 o
 -10  -2   5      142.95      170.89     34.81 o
  -9  -2   5       71.89       73.88     26.77 o
  -8  -2   5     3017.37     2924.65    184.50 o
  -7  -2   5      422.37      418.21     32.73 o
  -6  -2   5     2079.09     2015.68    110.70 o
  -5  -2   5    55190.11    51194.93   2344.03 o
  -4  -2   5     5875.04     5914.56    773.22 o
  -3  -2   5     4609.72     4536.14    303.19 o
  -2  -2   5     3027.69     2937.45    118.88 o
  -1  -2   5      164.40      142.76     26.76 o
   0  -2   5     1978.16     1839.71     95.21 o
   1  -2   5      112.97      102.41     28.84 o
   2  -2   5     4674.96     4962.59    276.35 o
   3  -2   5      126.96      127.85     26.18 o
   4  -2   5     3231.47     3269.41    162.44 o
   5  -2   5      572.08      631.69     52.23 o
   6  -2   5    11767.49    12316.85    732.10 o
   7  -2   5      114.06       56.45     27.24 o
   8  -2   5       23.79       28.92     24.48 o
   9  -2   5     2554.80     2477.77    134.04 o
 -11  -1   5     3884.83     4051.00    306.79 o
 -10  -1   5    10387.94    13008.42   1011.97 o
  -9  -1   5       34.85       69.74     28.31 o
  -8  -1   5    10795.87    11329.98    272.52 o
  -7  -1   5     1808.78     1745.84    101.05 o
  -6  -1   5      278.62      319.78     35.64 o
  -5  -1   5      356.72      313.01     34.79 o
  -4  -1   5     1217.47     1177.84    119.30 o
  -3  -1   5      375.89      396.62     30.63 o
  -2  -1   5      453.92      472.16     46.96 o
  -1  -1   5     2150.67     2007.30     72.69 o
   0  -1   5     4757.17     4724.80    216.29 o
   1  -1   5    73005.77    73628.60   3387.79 o
   2  -1   5     3656.12     3626.68    186.25 o
   3  -1   5     2070.45     2161.60     42.17 o
   4  -1   5      495.39      515.69     30.71 o
   5  -1   5     2892.88     3024.31    188.98 o
   6  -1   5      773.13      725.14     24.66 o
   7  -1   5      241.83      170.25     34.46 o
   8  -1   5      579.80      581.59    122.14 o
 -12   0   5        4.05        5.84     25.43 o
 -11   0   5        6.18       -0.26     46.27 o
 -10   0   5      339.03      419.44     36.60 o
  -9   0   5      253.21      298.57     33.97 o
  -8   0   5      938.29      920.11     50.20 o
  -7   0   5      279.30      261.72     41.40 o
  -6   0   5     3655.32     3727.68    115.33 o
  -5   0   5    10624.39     9967.67   1685.90 o
  -4   0   5    42477.30    44611.63   3574.98 o
  -3   0   5     1590.15     1545.44     47.53 o
  -2   0   5     9260.29     9206.62   1056.45 o
  -1   0   5    24649.29    26334.28   1316.41 o
   0   0   5       36.24       35.11     30.99 o
   1   0   5     4024.64     3913.07     90.85 o
   2   0   5     2031.76     2025.92    110.57 o
   3   0   5     3311.75     3378.05    195.07 o
   4   0   5      483.52      510.81     31.27 o
   5   0   5        9.59       28.75     23.03 o
   6   0   5     1823.38     1880.09     35.04 o
   7   0   5     8511.92     8643.31    191.60 o
   8   0   5      481.24      453.41    106.56 o
 -12   1   5      850.20      761.26     80.26 o
 -11   1   5      358.99      319.56     58.18 o
 -10   1   5     1097.85     1209.04     98.67 o
  -9   1   5    21398.53    23123.97    797.69 o
  -8   1   5     6577.06     6617.62    263.10 o
  -7   1   5     2837.78     2745.94    306.64 o
  -6   1   5      307.79      344.73    121.45 o
  -5   1   5      392.39      389.98     93.70 o
  -4   1   5      967.67      931.25     62.43 o
  -3   1   5      291.58      313.89     35.71 o
  -2   1   5     9907.44    10199.62    381.45 o
  -1   1   5      549.67      570.66     36.95 o
   0   1   5     6536.32     6368.75     95.69 o
   1   1   5      630.55      678.54     29.79 o
   2   1   5    22310.49    22391.92    455.16 o
   3   1   5       61.14       77.76     29.43 o
   4   1   5      129.46      133.01     23.99 o
   5   1   5    11129.56    11790.83    323.39 o
   6   1   5      516.89      588.79     42.96 o
   7   1   5     1009.05      970.90     71.13 o
 -12   2   5     4002.10     3869.96    159.16 o
 -11   2   5       76.10      105.73     52.66 o
 -10   2   5       65.00       85.06     37.14 o
  -9   2   5       21.20       28.59     42.29 o
  -8   2   5      806.79      843.31    121.04 o
  -7   2   5     1494.68     1570.40    164.13 o
  -6   2   5      195.78      206.69     51.35 o
  -5   2   5       33.86       48.77     48.94 o
  -4   2   5     1781.89     2020.26    128.37 o
  -3   2   5    71406.08    68284.17   1298.14 o
  -2   2   5     5499.43     5346.94    192.84 o
  -1   2   5     3578.12     3400.38    103.08 o
   0   2   5      339.93      388.33     33.85 o
   1   2   5      451.26      490.06     31.71 o
   2   2   5      266.09      305.50     37.43 o
   3   2   5      203.28      226.24     23.24 o
   4   2   5     2892.71     2931.25     52.22 o
   5   2   5      581.74      551.99     36.71 o
   6   2   5      420.73      472.95     35.78 o
   7   2   5      118.73       94.81     29.54 o
 -12   3   5       61.45       11.63     38.08 o
 -11   3   5       39.12       64.65     45.75 o
 -10   3   5      501.01      483.11     33.77 o
  -9   3   5     7621.03     7657.91    545.71 o
  -8   3   5    20705.50    20567.66   1000.40 o
  -7   3   5     1160.53     1127.86     65.10 o
  -6   3   5    10721.74    10684.83   1038.42 o
  -5   3   5    11819.86    11092.94    956.22 o
  -4   3   5       38.05       56.43     33.34 o
  -3   3   5     1613.06     1477.27     49.07 o
  -2   3   5       84.80      119.24     30.65 o
  -1   3   5       46.53       55.48     31.08 o
   0   3   5     1946.38     1895.17     98.01 o
   1   3   5      336.99      340.74     27.58 o
   2   3   5     1395.13     1443.11     36.92 o
   3   3   5    23553.33    23985.35    284.80 o
   4   3   5     1139.50     1126.28     22.92 o
   5   3   5      470.59      474.68     36.58 o
   6   3   5      124.64      201.88     35.18 o
 -12   4   5     3406.10     2996.43    148.10 o
 -11   4   5      324.65      274.18     33.19 o
 -10   4   5      184.43      170.21     45.35 o
  -9   4   5      585.08      544.22     61.15 o
  -8   4   5       25.38       23.98     41.09 o
  -7   4   5      866.06      826.63     35.02 o
  -6   4   5     6334.81     6192.83    545.52 o
  -5   4   5      173.37      197.24     35.57 o
  -4   4   5     4408.79     4393.83    251.55 o
  -3   4   5     4326.83     4117.04    294.92 o
  -2   4   5    23870.83    22729.51   1807.13 o
  -1   4   5     1498.75     1456.93     67.75 o
   0   4   5     1299.44     1301.56     33.12 o
   1   4   5    17502.60    17461.67    708.05 o
   2   4   5      352.02      394.18     23.50 o
   3   4   5     1720.01     1735.97     38.75 o
   4   4   5        1.82      -12.57     25.38 o
   5   4   5      403.09      427.62     21.35 o
   6   4   5      810.89      760.99     34.93 o
 -12   5   5     2089.12     1593.94    109.80 o
 -11   5   5     1682.63     1406.66     92.83 o
 -10   5   5       79.30      101.87     39.45 o
  -9   5   5      664.43      676.18    113.67 o
  -8   5   5      958.02      947.40     51.01 o
  -7   5   5    22396.18    23029.56   2255.87 o
  -6   5   5     3475.35     3480.49    204.38 o
  -5   5   5     1436.88     1587.69    108.57 o
  -4   5   5      273.74      277.15     32.09 o
  -3   5   5      656.11      625.46     62.15 o
  -2   5   5        6.73       18.83     27.83 o
  -1   5   5      279.09      305.00     35.38 o
   0   5   5     5902.43     6439.72    448.51 o
   1   5   5     1254.43     1342.26     38.79 o
   2   5   5     1214.10     1245.37     34.65 o
   3   5   5       17.29       33.27     33.80 o
   4   5   5     4294.51     4335.77    178.18 o
   5   5   5        2.20       21.38     18.42 o
 -12   6   5     5837.31     4726.66     51.72 o
 -11   6   5      560.78      450.41     34.15 o
 -10   6   5     3771.69     3321.99     47.16 o
  -9   6   5     1427.93     1446.18    148.28 o
  -8   6   5      132.02      164.93     30.13 o
  -7   6   5      327.41      322.99     37.15 o
  -6   6   5     1182.28     1250.12     82.98 o
  -5   6   5     2473.31     2669.30    290.67 o
  -4   6   5     1522.94     1482.74    139.32 o
  -3   6   5      719.39      684.10     71.41 o
  -2   6   5      574.41      575.44     64.36 o
  -1   6   5    21365.78    22106.80   2388.06 o
   0   6   5      811.71      902.38     42.35 o
   1   6   5      204.40      214.74     26.18 o
   2   6   5      363.85      382.82     29.57 o
   3   6   5      194.67      142.81     47.67 o
   4   6   5       11.07      -19.51     21.44 o
 -11   7   5      664.13      602.22     38.39 o
 -10   7   5     1261.82     1133.71    176.90 o
  -9   7   5        3.65        3.05     31.40 o
  -8   7   5     1254.40     1491.30    203.46 o
  -7   7   5     3083.83     3495.96    391.95 o
  -6   7   5    13995.63    17066.65   3271.74 o
  -5   7   5     2741.21     3077.14    266.90 o
  -4   7   5     1898.01     1837.96    167.50 o
  -3   7   5     9530.06     9385.33   1070.44 o
  -2   7   5       18.25       22.05     28.08 o
  -1   7   5     1240.63     1275.12    139.89 o
   0   7   5      155.36      155.11     23.98 o
   1   7   5       99.67      123.97     32.53 o
   2   7   5     1990.93     1893.82     84.53 o
   3   7   5      820.62      658.79     24.63 o
 -11   8   5     2546.76     1900.80    120.85 o
 -10   8   5     1332.08     1257.74    147.53 o
  -9   8   5       95.38       62.82     32.98 o
  -8   8   5      943.52     1212.66    271.24 o
  -7   8   5     1206.47     1574.56    169.77 o
  -6   8   5       49.50       52.00     64.35 o
  -5   8   5      290.19      237.91     53.70 o
  -4   8   5     4045.78     4089.46   1110.49 o
  -3   8   5      368.42      417.69     85.84 o
  -2   8   5     1593.21     1751.16    273.05 o
  -1   8   5      221.10      248.03     41.13 o
   0   8   5     4798.67     5077.21    693.78 o
   1   8   5      584.32      616.05     44.54 o
 -10   9   5     1715.96     2019.89     98.12 o
  -9   9   5     1917.41     2680.34    109.77 o
  -8   9   5      287.89      330.43     40.68 o
  -7   9   5      393.18      412.25     69.37 o
  -6   9   5      396.51      432.48     91.34 o
  -5   9   5     6079.65     6161.03   2230.07 o
  -4   9   5      202.09      239.20     60.50 o
  -3   9   5        3.45      -35.11     54.08 o
  -2   9   5      826.81      903.69     92.10 o
  -1   9   5      223.46      324.78     61.93 o
   0   9   5       37.07       52.80     24.53 o
  -8  10   5      867.08     1016.09     68.39 o
  -7  10   5     1889.35     1890.09    380.46 o
  -6  10   5       17.97      -37.07     37.73 o
  -5  10   5      300.49      280.52    106.78 o
  -4  10   5      480.55      440.85    154.00 o
  -3  10   5      831.88      785.64    182.98 o
  -1 -11   6      358.87      360.53     22.71 o
   0 -11   6      766.33      727.51     73.24 o
   1 -11   6      376.05      282.19     30.00 o
   2 -11   6     3780.28     3403.95    338.67 o
   3 -11   6     1712.05     1720.58    180.07 o
   4 -11   6     4127.24     3998.55    503.32 o
  -3 -10   6      636.27      673.41     46.55 o
  -2 -10   6      241.86      239.51     22.13 o
  -1 -10   6     7905.49     8187.17    622.93 o
   0 -10   6     1185.21     1224.73     84.13 o
   1 -10   6       28.60        5.13     27.16 o
   2 -10   6       20.01       53.15     20.30 o
   3 -10   6     1841.77     1832.65    161.91 o
   4 -10   6     4988.48     4934.87    432.17 o
   5 -10   6      536.98      376.22     79.73 o
  -5  -9   6      176.19      166.16     50.78 o
  -4  -9   6       29.10       18.83     24.03 o
  -3  -9   6      324.61      363.90     24.65 o
  -2  -9   6       37.47       52.30     22.09 o
  -1  -9   6     1002.67      951.62     33.32 o
   0  -9   6       71.64       69.90     52.53 o
   1  -9   6     1747.39     1783.40    106.66 o
   2  -9   6       81.41      115.68     29.99 o
   3  -9   6     1238.85     1156.16    115.08 o
   4  -9   6      465.09      461.33     55.81 o
   5  -9   6     6625.63     6719.86    497.27 o
   6  -9   6      326.99      185.85     33.85 o
  -6  -8   6      184.43       64.73     42.65 o
  -5  -8   6      264.54      192.58     56.80 o
  -4  -8   6      604.98      570.18     56.13 o
  -3  -8   6     2061.77     2307.13    201.43 o
  -2  -8   6     5311.50     5507.38    408.15 o
  -1  -8   6     3195.52     3302.78    224.62 o
   0  -8   6    13641.31    14513.42   1227.23 o
   1  -8   6      137.95      140.85     22.20 o
   2  -8   6       98.67       73.30     22.47 o
   3  -8   6      817.43      762.69     43.60 o
   4  -8   6      455.94      438.59     46.66 o
   5  -8   6      627.91      593.75     60.12 o
   6  -8   6      468.27      475.99     43.34 o
   7  -8   6      847.03      820.47    144.13 o
  -7  -7   6      701.97      750.03     50.43 o
  -6  -7   6     1263.69     1247.48    109.89 o
  -5  -7   6    13173.99    14827.80   1205.36 o
  -4  -7   6     1219.11     1274.81     95.22 o
  -3  -7   6     2430.73     2674.62    214.53 o
  -2  -7   6      585.83      622.86     56.90 o
  -1  -7   6     1580.70     1607.04     80.17 o
   0  -7   6     3767.53     4149.44    118.99 o
   1  -7   6     2550.93     2648.75     47.66 o
   2  -7   6     4140.65     4218.53    140.69 o
   3  -7   6      396.67      430.28     29.69 o
   4  -7   6     3759.44     3536.26    179.80 o
   5  -7   6     3769.22     3805.82    172.42 o
   6  -7   6     5988.81     6232.69    282.07 o
   7  -7   6       78.71       51.06     24.45 o
  -8  -6   6      139.21      116.86     23.89 o
  -7  -6   6      202.53      221.28     23.74 o
  -6  -6   6        2.23       34.69     24.76 o
  -5  -6   6     2290.14     2498.20    150.97 o
  -4  -6   6        6.53       46.42     39.86 o
  -3  -6   6     1865.79     1995.48    184.60 o
  -2  -6   6      676.82      720.59     53.71 o
  -1  -6   6     4530.06     5085.78    181.58 o
   0  -6   6      115.59      140.70     24.38 o
   1  -6   6    21154.11    22089.53    370.08 o
   2  -6   6     1924.07     1963.51    112.12 o
   3  -6   6        3.39       11.44     23.10 o
   4  -6   6     3193.40     3318.02    104.48 o
   5  -6   6       84.56      108.59     39.03 o
   6  -6   6     3827.49     3767.98     68.54 o
   7  -6   6      614.95      649.21     34.66 o
   8  -6   6     2590.76     2090.56    160.44 o
  -9  -5   6        4.40       13.17     26.49 o
  -8  -5   6       77.26      100.30     23.73 o
  -7  -5   6     2831.92     2789.61    199.76 o
  -6  -5   6     1620.14     1643.62     89.23 o
  -5  -5   6     2948.90     3231.95    273.88 o
  -4  -5   6    21490.91    23291.00   2278.75 o
  -3  -5   6     1627.86     1668.49    147.10 o
  -2  -5   6     1613.23     1809.48     96.44 o
  -1  -5   6     1970.54     2031.97     88.59 o
   0  -5   6      318.07      362.88     25.56 o
   1  -5   6     2676.28     2668.24     39.87 o
   2  -5   6       82.71       48.76     21.95 o
   3  -5   6     3194.37     3194.84     74.92 o
   4  -5   6       34.13      130.41     35.62 o
   5  -5   6     2095.85     2144.39    104.34 o
   6  -5   6     1168.35     1188.98     53.30 o
   7  -5   6     6890.92     5914.50    504.31 o
   8  -5   6       30.24      110.02     30.49 o
 -10  -4   6     1779.51     1430.61    204.22 o
  -9  -4   6     9164.95     8510.17    765.04 o
  -8  -4   6      199.17      231.13     29.50 o
  -7  -4   6     6507.75     6362.88    224.67 o
  -6  -4   6      910.68      980.06     73.02 o
  -5  -4   6      301.81      319.59     24.28 o
  -4  -4   6      663.17      665.53     62.11 o
  -3  -4   6     1935.24     2092.14    110.36 o
  -2  -4   6     1999.58     2104.74     66.49 o
  -1  -4   6     1391.69     1301.77     29.96 o
   0  -4   6     4472.51     4250.25    128.84 o
   1  -4   6     5603.98     5409.31    113.61 o
   2  -4   6    27587.25    25630.32   1155.08 o
   3  -4   6      819.54      807.29     28.42 o
   4  -4   6      659.30      726.62     24.56 o
   5  -4   6      465.28      510.28     22.00 o
   6  -4   6     1994.55     2127.60     31.37 o
   7  -4   6      984.56     1066.09     35.14 o
   8  -4   6      161.91      213.38     40.28 o
 -10  -3   6       61.13       63.38     32.97 o
  -9  -3   6     1311.30     1329.78     80.47 o
  -8  -3   6       63.03       64.67     25.11 o
  -7  -3   6      695.65      665.60     80.06 o
  -6  -3   6      842.71      851.03     61.12 o
  -5  -3   6     4063.31     4047.18     95.86 o
  -4  -3   6     3966.69     4170.91    452.19 o
  -3  -3   6    32849.15    35783.66   2834.16 o
  -2  -3   6     2936.71     2900.68    165.97 o
  -1  -3   6     3491.86     3403.96     83.72 o
   0  -3   6    12230.12    11971.63    522.74 o
   1  -3   6        3.11      -24.87     25.12 o
   2  -3   6     3654.39     3383.21    164.11 o
   3  -3   6     2691.18     2579.87    185.17 o
   4  -3   6     4669.89     4661.40    223.36 o
   5  -3   6        2.06       -0.09     21.22 o
   6  -3   6      209.38      211.25     32.91 o
   7  -3   6     1916.63     1984.41     56.11 o
   8  -3   6     3203.29     3189.65    122.25 o
 -11  -2   6     1265.72     1114.33    166.79 o
 -10  -2   6       15.48       11.53     26.44 o
  -9  -2   6     1827.44     1771.28     63.15 o
  -8  -2   6    14555.92    14675.86    596.94 o
  -7  -2   6     4564.71     5021.65    388.41 o
  -6  -2   6     2691.89     2686.36    123.61 o
  -5  -2   6      984.77      929.48     31.01 o
  -4  -2   6       32.84       38.95     32.43 o
  -3  -2   6     4340.05     4368.38    241.82 o
  -2  -2   6       21.32       47.67     27.17 o
  -1  -2   6     7305.47     7144.79    227.52 o
   0  -2   6      141.15      132.11     24.36 o
   1  -2   6     6294.66     5890.32    546.40 o
   2  -2   6       19.82        7.64     25.99 o
   3  -2   6    17608.33    17910.43   1080.81 o
   4  -2   6      493.41      527.89     32.89 o
   5  -2   6       25.94       -7.03     21.73 o
   6  -2   6     5935.77     6014.24    322.18 o
   7  -2   6      345.78      330.71     67.61 o
 -11  -1   6     4421.24     4876.09    288.12 o
 -10  -1   6      254.24      238.10    118.57 o
  -9  -1   6        2.48      106.66     41.47 o
  -8  -1   6       14.81       69.25     67.19 o
  -7  -1   6        8.45      -31.86     52.76 o
  -6  -1   6       31.29      -25.19     50.73 o
  -5  -1   6     1398.85     1308.89     57.23 o
  -4  -1   6      536.93      586.45     60.02 o
  -3  -1   6     3459.97     3464.75    159.94 o
  -2  -1   6    47471.47    43693.54    431.30 o
  -1  -1   6     3285.34     3112.78    224.23 o
   0  -1   6     3542.11     3706.71    161.51 o
   1  -1   6     1176.39     1282.91     73.86 o
   2  -1   6     1497.68     1606.23     82.81 o
   3  -1   6     1815.18     1944.84     73.83 o
   4  -1   6       23.82        2.32     25.50 o
   5  -1   6     2013.33     2204.07     26.74 o
   6  -1   6      340.03      373.85     22.79 o
   7  -1   6      590.30      579.35     21.01 o
 -11   0   6       38.69       41.06     43.98 o
 -10   0   6      184.54      167.46     80.23 o
  -9   0   6      904.94     1068.83    131.52 o
  -8   0   6     6428.53     7047.15    393.33 o
  -7   0   6    22619.85    25712.15   2992.70 o
  -6   0   6     1453.06     1490.99     69.31 o
  -5   0   6     9971.57    10744.51    384.35 o
  -4   0   6    12542.92    13171.14   1147.88 o
  -3   0   6       39.39       15.27     31.47 o
  -2   0   6     1241.71     1251.15     47.10 o
  -1   0   6     1723.07     1863.88    136.00 o
   0   0   6     1255.06     1265.11     94.61 o
   1   0   6      160.15      129.36     25.61 o
   2   0   6       24.67       21.05     24.47 o
   3   0   6     2159.18     2222.09     68.78 o
   4   0   6    15957.56    16233.38    232.53 o
   5   0   6      610.93      622.59     21.47 o
   6   0   6      449.94      478.61    103.56 o
   7   0   6       32.81       46.89     22.20 o
 -12   1   6     4654.58     4224.65     72.84 o
 -11   1   6     4305.04     4406.22    123.76 o
 -10   1   6      924.17      939.00    124.60 o
  -9   1   6       22.88      -39.71     39.71 o
  -8   1   6        2.63       13.51     39.01 o
  -7   1   6     1888.00     2052.06    254.58 o
  -6   1   6      330.41      341.44     63.37 o
  -5   1   6     6793.77     6913.98    755.30 o
  -4   1   6      130.76      117.84     33.91 o
  -3   1   6     5808.52     6033.96    466.95 o
  -2   1   6     3153.27     3497.56    154.44 o
  -1   1   6    25686.01    26185.54    758.51 o
   0   1   6     1985.50     2022.24     29.21 o
   1   1   6      732.34      693.59     25.85 o
   2   1   6    16713.31    16657.23    242.03 o
   3   1   6      708.04      669.76     24.98 o
   4   1   6     1267.28     1358.10     71.10 o
   5   1   6      287.52      317.19     27.33 o
   6   1   6     1349.44     1388.25     32.95 o
 -12   2   6       10.07       63.84     49.20 o
 -11   2   6     1237.56     1250.35     47.75 o
 -10   2   6      828.79      909.64     77.35 o
  -9   2   6      468.25      509.25     41.71 o
  -8   2   6      502.33      447.63     59.72 o
  -7   2   6     1544.38     1749.02     50.15 o
  -6   2   6    27520.92    26955.04   2759.85 o
  -5   2   6     4834.65     4973.13    376.14 o
  -4   2   6     4047.34     4221.23    346.95 o
  -3   2   6      224.15      246.69     34.76 o
  -2   2   6       19.91       28.53     32.00 o
  -1   2   6     1541.20     1589.62     36.58 o
   0   2   6       17.74       43.57     26.55 o
   1   2   6     6134.47     6181.23    176.75 o
   2   2   6     1467.44     1584.51     31.54 o
   3   2   6     1687.97     1690.74     37.02 o
   4   2   6       18.02       75.37     26.94 o
   5   2   6     4637.67     4762.26    147.63 o
   6   2   6        3.63       -8.89     18.33 o
 -12   3   6     2715.49     2507.71     74.69 o
 -11   3   6     7797.87     8143.59    577.16 o
 -10   3   6      404.43      424.97     65.71 o
  -9   3   6     6233.03     6049.80    343.49 o
  -8   3   6     3472.43     3313.14    269.10 o
  -7   3   6       20.75        7.72     54.69 o
  -6   3   6      182.24      181.30     40.26 o
  -5   3   6       97.36       97.99     42.60 o
  -4   3   6      652.79      716.13     42.63 o
  -3   3   6      427.88      428.65     46.03 o
  -2   3   6      531.60      486.40     28.74 o
  -1   3   6      855.64      909.36     27.23 o
   0   3   6    26291.12    26461.39    598.18 o
   1   3   6     1173.75     1210.05     27.69 o
   2   3   6      956.64      953.87     22.79 o
   3   3   6       66.69       73.32     27.03 o
   4   3   6      936.86      936.82     26.76 o
   5   3   6      380.17      407.28     45.84 o
 -12   4   6        0.37        8.63     33.75 o
 -11   4   6       95.55       92.31     53.68 o
 -10   4   6      739.24      718.10     48.03 o
  -9   4   6     2268.93     2142.05    180.26 o
  -8   4   6       38.28       87.09     36.91 o
  -7   4   6     1639.03     1687.74     49.42 o
  -6   4   6     5461.91     5032.12    181.44 o
  -5   4   6    19357.93    19139.57   1701.23 o
  -4   4   6     2901.11     2657.73    207.82 o
  -3   4   6     2704.01     2311.24    167.30 o
  -2   4   6    15669.28    13849.87    763.10 o
  -1   4   6      357.85      313.28     23.80 o
   0   4   6      952.41      985.32     33.01 o
   1   4   6       74.87       80.87     27.23 o
   2   4   6      160.11      166.22     21.58 o
   3   4   6     1155.81     1110.69     34.00 o
   4   4   6      850.24      790.00     56.13 o
 -11   5   6      990.86      832.06     60.67 o
 -10   5   6     5869.00     5876.00    528.53 o
  -9   5   6     3108.74     3034.51    142.89 o
  -8   5   6     1077.07      976.98     88.18 o
  -7   5   6      334.81      342.29     37.63 o
  -6   5   6      391.53      412.37     28.28 o
  -5   5   6      465.06      488.00     36.56 o
  -4   5   6      200.49      181.97     28.11 o
  -3   5   6     7079.82     6286.73    583.13 o
  -2   5   6     1298.08     1199.52     98.90 o
  -1   5   6     2066.32     2055.22    180.55 o
   0   5   6      492.82      482.76     22.24 o
   1   5   6     6300.82     6287.09    186.30 o
   2   5   6      481.55      450.21     26.02 o
   3   5   6       14.70        4.55     22.50 o
 -11   6   6        2.51       22.14     29.53 o
 -10   6   6       49.11       20.13     46.97 o
  -9   6   6     1718.98     1603.09    118.12 o
  -8   6   6     2094.38     2143.29     45.86 o
  -7   6   6      234.04      240.19     37.86 o
  -6   6   6     1183.28     1213.09     78.82 o
  -5   6   6      314.62      304.54     25.30 o
  -4   6   6    13766.45    12264.76   1386.91 o
  -3   6   6      845.98      767.71     84.69 o
  -2   6   6      592.10      577.08     64.35 o
  -1   6   6      358.67      354.30     37.14 o
   0   6   6        2.45      -24.54     24.54 o
   1   6   6      103.57       55.05     31.40 o
   2   6   6        0.77       -2.90     21.25 o
 -10   7   6     2074.77     1847.07     52.12 o
  -9   7   6     8169.44     7413.90    246.11 o
  -8   7   6     1954.11     2033.12    245.51 o
  -7   7   6     1861.65     1978.32    121.74 o
  -6   7   6     4823.42     5202.46    379.56 o
  -5   7   6       37.91       41.83     34.33 o
  -4   7   6      325.77      292.08     38.63 o
  -3   7   6      198.57      180.78     36.78 o
  -2   7   6      567.80      527.36     69.02 o
  -1   7   6     1655.35     1674.61    253.87 o
   0   7   6     1102.58     1057.58    108.94 o
   1   7   6       59.01       37.68     23.01 o
 -10   8   6      247.84      131.53     64.37 o
  -9   8   6       30.10       33.54     34.68 o
  -8   8   6      328.75      311.26     47.04 o
  -7   8   6     2851.15     3110.25    501.78 o
  -6   8   6      218.20      326.81     58.57 o
  -5   8   6     1093.85     1136.23    387.91 o
  -4   8   6      903.45      912.47    366.84 o
  -3   8   6     5586.97     5221.29    913.14 o
  -2   8   6     1652.48     1614.31    250.32 o
  -1   8   6       16.88       10.66     24.90 o
   0   8   6     4533.41     3739.17    317.99 o
  -8   9   6     2204.46     2668.68    100.12 o
  -7   9   6      331.37      365.04     85.63 o
  -6   9   6       62.69      102.06     42.60 o
  -5   9   6      911.03      888.06    301.58 o
  -4   9   6      467.90      454.77    117.79 o
  -3   9   6       19.93       55.42     42.90 o
  -2 -10   7      402.48      419.75     83.56 o
  -1 -10   7        2.73       56.99     42.97 o
   0 -10   7     1673.73     1700.23    154.27 o
   1 -10   7     3320.02     3163.34    221.48 o
   2 -10   7      389.06      361.06     31.03 o
   3 -10   7     1206.22      966.59     86.39 o
  -4  -9   7     1064.99      962.03    166.68 o
  -3  -9   7       66.95       55.50     30.05 o
  -2  -9   7     1659.10     1759.14    214.05 o
  -1  -9   7      255.38      345.43     56.92 o
   0  -9   7     1509.95     1739.52     96.73 o
   1  -9   7       24.87       51.66     25.12 o
   2  -9   7     7529.08     7475.79    543.33 o
   3  -9   7     1534.87     1425.50     73.55 o
   4  -9   7      156.43      127.66     24.56 o
   5  -9   7      347.31      185.60     47.27 o
  -5  -8   7     1624.46     1590.04    141.05 o
  -4  -8   7     2165.42     2139.83    155.55 o
  -3  -8   7     5306.22     5491.14    543.36 o
  -2  -8   7      147.89      140.73     45.34 o
  -1  -8   7      208.08      248.41     23.31 o
   0  -8   7      623.05      645.74     21.67 o
   1  -8   7       87.98       80.81     19.83 o
   2  -8   7     1321.94     1391.37     59.92 o
   3  -8   7      165.04      117.60     35.89 o
   4  -8   7     2302.02     2193.34     88.85 o
   5  -8   7       69.76       36.64     25.64 o
   6  -8   7      660.04      700.80     41.71 o
  -7  -7   7      508.35      455.63     26.55 o
  -6  -7   7     2272.99     2362.85    183.84 o
  -5  -7   7       94.83       80.37     23.13 o
  -4  -7   7      653.44      699.89     69.53 o
  -3  -7   7     1250.78     1452.66    176.08 o
  -2  -7   7      773.05      851.47     37.85 o
  -1  -7   7     1511.26     1657.26     88.95 o
   0  -7   7      769.79      877.85     25.85 o
   1  -7   7     3701.21     3885.31     74.41 o
   2  -7   7     3697.51     3651.92    184.10 o
   3  -7   7     6600.08     6733.32    251.98 o
   4  -7   7       28.52        5.98     22.91 o
   5  -7   7       39.20       18.00     25.18 o
   6  -7   7      167.46      197.80     20.19 o
  -8  -6   7     1287.61     1147.73     76.64 o
  -7  -6   7       41.57       23.27     24.60 o
  -6  -6   7      675.71      728.39     81.48 o
  -5  -6   7      930.11     1006.08     63.88 o
  -4  -6   7     2702.91     2899.95    358.38 o
  -3  -6   7      713.28      790.01     78.73 o
  -2  -6   7    17973.34    20015.12    626.65 o
  -1  -6   7     3493.56     3795.37    156.47 o
   0  -6   7      441.86      476.82     22.08 o
   1  -6   7     3018.41     3233.77     56.97 o
   2  -6   7      226.12      251.23     32.55 o
   3  -6   7     3554.13     3684.15    168.40 o
   4  -6   7     1218.49     1222.40     82.93 o
   5  -6   7     2881.25     2903.42     54.01 o
   6  -6   7       10.78       -0.93     20.31 o
  -8  -5   7     2087.39     1913.90    151.72 o
  -7  -5   7     5486.62     5437.29    411.57 o
  -6  -5   7     1526.08     1585.81    128.09 o
  -5  -5   7      975.98      967.24    109.82 o
  -4  -5   7      600.63      687.39     47.41 o
  -3  -5   7       93.49       93.37     23.80 o
  -2  -5   7     4255.28     4637.62    132.77 o
  -1  -5   7       11.83       31.84     23.61 o
   0  -5   7     4920.80     5382.11    139.95 o
   1  -5   7       33.72       15.70     21.28 o
   2  -5   7     3691.15     3687.31     45.14 o
   3  -5   7      355.79      365.47     24.27 o
   4  -5   7     9804.37    10108.18    473.31 o
   5  -5   7     1035.13     1096.29     83.52 o
   6  -5   7      338.69      362.61     72.93 o
  -9  -4   7      127.04       47.58     25.65 o
  -8  -4   7        0.54      -26.92     26.92 o
  -7  -4   7       78.24      120.88     37.93 o
  -6  -4   7       74.77       53.99     40.81 o
  -5  -4   7      349.69      353.79     23.29 o
  -4  -4   7     1903.63     2197.51    210.90 o
  -3  -4   7     1876.45     1986.93    108.89 o
  -2  -4   7     4077.04     4222.87    252.63 o
  -1  -4   7    17337.14    17278.38    240.37 o
   0  -4   7      628.83      615.47     23.73 o
   1  -4   7     1214.72     1222.68     43.05 o
   2  -4   7      905.32      872.33     28.57 o
   3  -4   7     1112.67     1196.94     43.95 o
   4  -4   7     1986.79     1926.00     69.55 o
   5  -4   7       12.86       26.12     23.18 o
   6  -4   7     1344.64     1307.22     68.65 o
 -10  -3   7       24.49       10.08     32.34 o
  -9  -3   7      531.00      498.14     34.89 o
  -8  -3   7     1250.29     1322.23    128.66 o
  -7  -3   7     2717.84     2700.92    182.80 o
  -6  -3   7    18715.17    19352.84   1549.60 o
  -5  -3   7     2327.00     2337.48    173.82 o
  -4  -3   7     4722.05     5023.22    370.43 o
  -3  -3   7     6388.45     7158.35    239.30 o
  -2  -3   7        1.37        0.48     21.33 o
  -1  -3   7     1409.63     1419.17     83.33 o
   0  -3   7     2301.89     2247.87     38.10 o
   1  -3   7     2757.58     2669.56    118.58 o
   2  -3   7       67.85       69.16     27.07 o
   3  -3   7      496.46      461.85     40.09 o
   4  -3   7     2352.26     2236.74    158.61 o
   5  -3   7     6083.36     6028.67    415.30 o
   6  -3   7       76.57       65.01     27.62 o
 -10  -2   7     3075.76     3327.16    433.16 o
  -9  -2   7      797.17      754.53     39.07 o
  -8  -2   7      139.98      134.17     35.60 o
  -7  -2   7      159.38      155.69     90.29 o
  -6  -2   7     4434.73     4867.82    379.91 o
  -5  -2   7       30.64        4.17     29.96 o
  -4  -2   7     5158.03     5294.37    414.75 o
  -3  -2   7        5.03       22.62     29.76 o
  -2  -2   7     5653.33     5720.28    170.03 o
  -1  -2   7      725.71      651.29     24.86 o
   0  -2   7    20200.84    18890.59    686.58 o
   1  -2   7     3018.32     2848.06     88.74 o
   2  -2   7       37.11       41.54     33.50 o
   3  -2   7     8649.15     9167.29    478.57 o
   4  -2   7      378.75      394.51     31.76 o
   5  -2   7     1149.00     1222.81     53.20 o
   6  -2   7      532.92      574.26     34.48 o
 -10  -1   7      366.29      526.76     38.51 o
  -9  -1   7       51.31       47.36     38.14 o
  -8  -1   7     1218.87     1324.08     91.36 o
  -7  -1   7       20.84      -33.93     37.34 o
  -6  -1   7     2496.82     2638.44    211.52 o
  -5  -1   7    17733.07    18656.40   1283.40 o
  -4  -1   7     2873.19     3216.41    131.30 o
  -3  -1   7     3641.50     3888.51    132.24 o
  -2  -1   7      764.60      741.44     49.41 o
  -1  -1   7      483.07      468.83     25.96 o
   0  -1   7     4164.43     4165.16    118.92 o
   1  -1   7       68.21       78.88     23.21 o
   2  -1   7     4466.87     4790.66    227.63 o
   3  -1   7      934.49      988.55     53.78 o
   4  -1   7     1800.14     1870.68     61.04 o
   5  -1   7      264.73      291.10     25.51 o
   6  -1   7     3970.60     3863.21    101.59 o
 -11   0   7     2242.03     2156.80    125.83 o
 -10   0   7     8689.73     9501.13   1057.10 o
  -9   0   7      514.96      577.99     58.50 o
  -8   0   7     6047.94     6556.59    670.03 o
  -7   0   7     3934.69     4349.34    732.67 o
  -6   0   7      210.93      234.63     89.99 o
  -5   0   7      108.81      119.12     43.13 o
  -4   0   7      293.79      278.96     33.51 o
  -3   0   7      142.12      155.76     33.23 o
  -2   0   7       52.24        3.20     86.92 o
  -1   0   7       19.26       50.70     26.37 o
   0   0   7     1536.72     1607.32     41.40 o
   1   0   7    17574.62    17644.05    410.19 o
   2   0   7      551.55      568.89     34.69 o
   3   0   7      872.31      920.27     41.61 o
   4   0   7      106.30       60.89     22.71 o
   5   0   7     1308.18     1268.48     46.19 o
 -11   1   7      169.82       99.67     37.84 o
 -10   1   7     1227.60     1267.33    225.97 o
  -9   1   7      322.38      342.76     93.97 o
  -8   1   7     2248.49     2200.62    146.60 o
  -7   1   7        6.48       -9.60     83.76 o
  -6   1   7     2370.36     2540.92    183.41 o
  -5   1   7     4411.67     4607.62     54.21 o
  -4   1   7    20868.39    20338.25   1299.26 o
  -3   1   7     3531.20     3479.67    146.63 o
  -2   1   7     1912.61     2091.81    131.10 o
  -1   1   7    14771.39    14846.32    422.45 o
   0   1   7      674.20      672.00     48.62 o
   1   1   7      660.66      713.62     23.21 o
   2   1   7      853.96      859.95     72.65 o
   3   1   7     1192.40     1202.90     28.17 o
   4   1   7      221.59      269.62     48.70 o
   5   1   7      344.43      348.86     58.95 o
 -11   2   7      838.47      798.55     96.48 o
 -10   2   7     1376.05     1394.99    199.64 o
  -9   2   7     7045.53     7270.86    312.42 o
  -8   2   7     3913.93     4090.33    167.43 o
  -7   2   7     2403.99     2329.05    207.17 o
  -6   2   7       36.57       -8.89     48.90 o
  -5   2   7       11.43       33.34     36.15 o
  -4   2   7     3435.03     3079.68    109.57 o
  -3   2   7        1.18       35.09     27.74 o
  -2   2   7     7277.60     7283.42    346.00 o
  -1   2   7     1449.40     1529.52     31.45 o
   0   2   7     2715.43     2732.63     27.46 o
   1   2   7      226.81      219.38     22.48 o
   2   2   7     6768.00     6629.14    252.64 o
   3   2   7      606.71      610.16     27.14 o
   4   2   7       88.38      109.64     25.74 o
 -11   3   7      746.11      792.88     40.67 o
 -10   3   7      210.22      259.62     43.83 o
  -9   3   7       11.28       -2.79     31.87 o
  -8   3   7      674.83      670.45     39.63 o
  -7   3   7      801.16      734.46     43.95 o
  -6   3   7        2.52        9.10     35.13 o
  -5   3   7     1055.79     1004.61     96.56 o
  -4   3   7      466.82      495.15     43.20 o
  -3   3   7    16894.92    15697.67   1884.12 o
  -2   3   7     1174.35     1172.87     54.89 o
  -1   3   7     1706.68     1819.70     66.27 o
   0   3   7       63.97       81.62     27.73 o
   1   3   7      292.12      313.08     21.94 o
   2   3   7      990.68     1095.11     44.35 o
   3   3   7      105.99       82.64     20.88 o
   4   3   7     1326.51     1117.44     21.66 o
 -11   4   7       38.37       43.98     30.93 o
 -10   4   7      248.11      166.32    112.97 o
  -9   4   7     3478.58     3318.33    145.70 o
  -8   4   7    10862.72    10199.42    376.35 o
  -7   4   7     2016.73     1848.29     41.72 o
  -6   4   7     2786.32     2513.73    298.57 o
  -5   4   7     8129.32     7833.24    796.83 o
  -4   4   7      405.61      361.21     38.08 o
  -3   4   7      152.77      138.22     27.88 o
  -2   4   7       49.65       52.43     22.25 o
  -1   4   7       32.71       25.46     22.02 o
   0   4   7      724.40      696.25     22.14 o
   1   4   7     1054.25     1026.71     24.11 o
   2   4   7       65.86       61.49     33.63 o
   3   4   7     5389.24     4817.57    196.53 o
 -11   5   7      325.91      363.26     48.81 o
 -10   5   7      281.67      232.15    156.20 o
  -9   5   7       16.16       -9.39     31.40 o
  -8   5   7      929.84      923.10     37.50 o
  -7   5   7      215.78      184.57     32.97 o
  -6   5   7     4638.69     4363.61    360.00 o
  -5   5   7      745.21      664.97     49.30 o
  -4   5   7     1421.57     1304.22    112.57 o
  -3   5   7     1652.56     1434.79    147.60 o
  -2   5   7     7311.18     6469.84    519.29 o
  -1   5   7     1712.60     1657.70    110.62 o
   0   5   7       15.20       -1.35     25.08 o
   1   5   7     6624.24     5824.99    415.59 o
   2   5   7      405.69      331.43     87.04 o
 -10   6   7       11.39       20.55     41.68 o
  -9   6   7     1483.70     1482.86     48.36 o
  -8   6   7      295.67      312.02     43.71 o
  -7   6   7     5297.67     5544.86    106.03 o
  -6   6   7     1008.55      988.89     38.38 o
  -5   6   7      829.25      822.19     70.93 o
  -4   6   7      462.71      434.00     52.47 o
  -3   6   7      102.89       42.60     27.06 o
  -2   6   7      574.73      546.06     48.51 o
  -1   6   7       41.72       28.19     21.36 o
   0   6   7     2465.79     2318.25    134.42 o
   1   6   7     1177.03     1076.87    188.37 o
  -9   7   7     1459.45     1270.35     63.56 o
  -8   7   7      114.86       90.86     40.11 o
  -7   7   7       25.86       43.69     28.34 o
  -6   7   7      447.44      426.76     27.95 o
  -5   7   7      913.91      791.02     58.69 o
  -4   7   7      675.23      543.29     74.97 o
  -3   7   7     1401.96     1152.27    138.57 o
  -2   7   7        5.34       -9.39     21.29 o
  -1   7   7     4701.69     4199.79    502.94 o
  -7   8   7     1270.17     1085.53    110.08 o
  -6   8   7     4806.70     4078.61    796.51 o
  -5   8   7     1957.92     2011.61    302.32 o
  -4   8   7      103.15       66.12     31.73 o
  -3   8   7     3695.67     2634.16    190.54 o
  -2  -9   8      111.07      106.88     23.55 o
  -1  -9   8     6849.73     6583.83    436.73 o
   0  -9   8     2291.56     2276.60     56.05 o
   1  -9   8        0.21      -32.01     32.01 o
   2  -9   8      331.13      344.90     21.32 o
  -4  -8   8      130.59       88.89     28.44 o
  -3  -8   8      124.33      142.33     65.74 o
  -2  -8   8       15.15       11.59     22.88 o
  -1  -8   8     2032.55     2274.27    111.80 o
   0  -8   8       51.15       56.74     26.15 o
   1  -8   8     3319.40     3440.34    243.23 o
   2  -8   8       64.49       58.79     29.58 o
   3  -8   8     1164.04     1068.79     43.38 o
  -5  -7   8       15.18       45.60     22.70 o
  -4  -7   8      389.66      458.59     40.37 o
  -3  -7   8      928.19     1039.25     84.60 o
  -2  -7   8     1759.85     2005.93    101.57 o
  -1  -7   8     2649.36     2909.05    152.45 o
   0  -7   8     3855.74     4580.49    309.25 o
   1  -7   8       19.78       23.53     22.32 o
   2  -7   8      134.34       82.30     40.12 o
   3  -7   8      315.02      238.46     51.23 o
   4  -7   8      370.33      307.11     83.49 o
  -7  -6   8      952.25      833.75     92.83 o
  -6  -6   8      638.54      420.25    146.72 o
  -5  -6   8    11265.70    12348.22    834.91 o
  -4  -6   8     2637.99     3004.05    238.25 o
  -3  -6   8     1072.43     1246.71     58.63 o
  -2  -6   8     1506.23     1612.50    104.88 o
  -1  -6   8      183.24      215.69     41.24 o
   0  -6   8     1821.16     1879.09     90.31 o
   1  -6   8      983.05      946.24     41.17 o
   2  -6   8     1873.71     1850.96     63.19 o
   3  -6   8       81.20      124.40     25.93 o
   4  -6   8      612.20      657.20     31.45 o
   5  -6   8     1481.46     1155.89    230.35 o
  -7  -5   8       51.51       25.39     26.10 o
  -6  -5   8      142.69      125.74     27.87 o
  -5  -5   8     3902.50     4443.37    131.12 o
  -4  -5   8        6.90       22.88     22.26 o
  -3  -5   8     3667.53     3902.66    218.65 o
  -2  -5   8       18.27       17.90     24.36 o
  -1  -5   8     3374.35     3492.90    128.65 o
   0  -5   8       27.24       11.32     20.84 o
   1  -5   8    11201.85    11190.26    471.20 o
   2  -5   8     3205.14     3198.14     39.48 o
   3  -5   8      171.02      237.11     22.45 o
   4  -5   8     2331.41     2046.46    107.74 o
   5  -5   8       21.06      -19.22     19.22 o
  -8  -4   8       79.37       33.30     27.75 o
  -7  -4   8     1316.68     1333.21    121.09 o
  -6  -4   8      201.35      173.21     27.53 o
  -5  -4   8     2705.19     2753.23    223.50 o
  -4  -4   8     5995.28     6595.37    403.35 o
  -3  -4   8      611.11      723.18     78.87 o
  -2  -4   8     1311.49     1355.49     65.33 o
  -1  -4   8      515.97      528.72     23.58 o
   0  -4   8      388.20      444.44     32.27 o
   1  -4   8     3779.78     3762.30     58.04 o
   2  -4   8       74.70       71.86     20.89 o
   3  -4   8     2947.34     2961.08    111.30 o
   4  -4   8      532.87      483.41     27.28 o
   5  -4   8     1126.72      983.16     22.49 o
  -9  -3   8     7740.29     7251.08   1349.19 o
  -8  -3   8      920.02      957.23    119.09 o
  -7  -3   8     3188.89     3412.61    321.41 o
  -6  -3   8     2016.83     2074.10    110.32 o
  -5  -3   8       85.49      107.64     27.67 o
  -4  -3   8      228.46      217.02     27.79 o
  -3  -3   8      645.11      697.67     65.38 o
  -2  -3   8      948.27      943.38     51.70 o
  -1  -3   8      465.34      473.23     26.05 o
   0  -3   8      373.93      384.06     23.43 o
   1  -3   8     1808.67     1844.69     76.97 o
   2  -3   8     6482.47     6489.22    262.45 o
   3  -3   8       35.69       54.72     28.94 o
   4  -3   8      222.10      226.21     49.70 o
   5  -3   8       84.97       87.59     23.89 o
  -9  -2   8     2435.80     2650.40    415.44 o
  -8  -2   8       57.95       34.66     41.27 o
  -7  -2   8     1709.52     1944.40    432.22 o
  -6  -2   8       61.28      115.53     56.93 o
  -5  -2   8     2606.74     2915.74     52.61 o
  -4  -2   8     1598.03     1754.45    137.35 o
  -3  -2   8    16861.68    17113.59    750.34 o
  -2  -2   8     4376.08     4678.81    230.84 o
  -1  -2   8      425.53      453.30     25.03 o
   0  -2   8     7424.45     6985.82    200.68 o
   1  -2   8      290.36      275.58     24.96 o
   2  -2   8      714.95      744.96     49.38 o
   3  -2   8     1153.70     1172.92     47.31 o
   4  -2   8     1856.50     1846.37     33.16 o
   5  -2   8        5.74        7.13     35.74 o
 -10  -1   8      307.13      225.96    107.90 o
  -9  -1   8     1838.54     1970.14    130.45 o
  -8  -1   8     4236.56     4738.58    632.75 o
  -7  -1   8     2439.48     2751.35    341.60 o
  -6  -1   8     2006.25     2156.88    111.87 o
  -5  -1   8      134.49      123.78     35.80 o
  -4  -1   8      252.51      274.15     30.57 o
  -3  -1   8     6132.45     6481.93    231.75 o
  -2  -1   8      146.89      141.08     25.63 o
  -1  -1   8     5383.79     4908.33    215.30 o
   0  -1   8      862.35      803.50     33.41 o
   1  -1   8     2703.75     2806.03     93.60 o
   2  -1   8        5.64       -7.99     21.62 o
   3  -1   8     5640.35     6044.15    225.91 o
   4  -1   8      952.48      948.30     43.02 o
 -10   0   8      933.12      890.52    161.94 o
  -9   0   8      488.19      485.37     38.61 o
  -8   0   8       20.57      -23.97     39.68 o
  -7   0   8       43.29       16.56     35.44 o
  -6   0   8       20.77       13.54     63.23 o
  -5   0   8      428.81      526.41     81.38 o
  -4   0   8      199.57      265.99     39.36 o
  -3   0   8      898.02      891.48     29.98 o
  -2   0   8    10876.71    10875.42    298.93 o
  -1   0   8      517.36      506.92     45.40 o
   0   0   8     1466.30     1529.58     68.21 o
   1   0   8      139.44      138.61     19.60 o
   2   0   8      607.91      666.08     28.40 o
   3   0   8     1907.36     1999.84     70.59 o
   4   0   8      261.88      284.69     22.89 o
 -10   1   8        4.53      -19.84     44.90 o
  -9   1   8      479.29      532.49    129.90 o
  -8   1   8     2853.38     2880.06    150.78 o
  -7   1   8    11793.64    12633.46     66.71 o
  -6   1   8     2396.02     2425.65     82.75 o
  -5   1   8     2224.44     2168.42    169.55 o
  -4   1   8     7677.71     7638.94    722.48 o
  -3   1   8      686.48      703.33     41.52 o
  -2   1   8       81.49      107.26     22.60 o
  -1   1   8      742.10      785.01     36.50 o
   0   1   8      551.09      578.11     21.42 o
   1   1   8       37.01       16.76     20.32 o
   2   1   8      355.36      362.68     66.70 o
   3   1   8      162.22      121.22     48.99 o
 -10   2   8      699.93      636.47     78.25 o
  -9   2   8       46.80       61.09     41.27 o
  -8   2   8      134.42       84.65     38.64 o
  -7   2   8     3520.72     3496.54    194.79 o
  -6   2   8        3.19       38.86     35.48 o
  -5   2   8     4558.59     4318.92    660.08 o
  -4   2   8      720.38      689.91     53.38 o
  -3   2   8     1960.73     1935.93    193.54 o
  -2   2   8     1178.85     1206.15     86.05 o
  -1   2   8     7817.01     8205.32    322.85 o
   0   2   8     2000.26     2024.68     98.31 o
   1   2   8       12.97       -5.22     20.56 o
   2   2   8     5834.92     5711.86    175.66 o
   3   2   8      515.82      421.52     86.60 o
 -10   3   8      352.59      210.89    132.62 o
  -9   3   8       64.88      -35.46     35.46 o
  -8   3   8     1504.45     1444.92     50.33 o
  -7   3   8      393.90      383.86    118.70 o
  -6   3   8     6422.67     5394.85    750.87 o
  -5   3   8     1285.38     1228.15     78.12 o
  -4   3   8     1832.17     1844.46    256.12 o
  -3   3   8       82.05      169.03     24.82 o
  -2   3   8       37.02       10.75     22.96 o
  -1   3   8     2253.18     2339.75     91.57 o
   0   3   8      318.64      372.49     25.53 o
   1   3   8     2289.97     2143.67    150.35 o
   2   3   8     1270.60     1223.88     27.98 o
 -10   4   8      771.62      550.56    351.47 o
  -9   4   8     1476.30     1344.57    112.25 o
  -8   4   8     2645.24     2308.69    181.63 o
  -7   4   8      549.03      532.88     68.87 o
  -6   4   8       15.68        9.58     32.18 o
  -5   4   8       19.91       38.35     24.68 o
  -4   4   8      160.05      158.99     22.08 o
  -3   4   8      123.60       91.06     41.02 o
  -2   4   8     1316.59     1195.67    105.11 o
  -1   4   8        5.97       -5.65     21.62 o
   0   4   8     5854.69     5591.15    279.92 o
   1   4   8       95.75       89.24     31.67 o
  -9   5   8     1590.54     1302.34    128.67 o
  -8   5   8      347.35      292.79     36.95 o
  -7   5   8      368.98      311.26     45.16 o
  -6   5   8     2146.97     1758.74    230.75 o
  -5   5   8     6167.97     5462.19    550.35 o
  -4   5   8     2093.09     1833.29    200.24 o
  -3   5   8      137.35      108.10     21.18 o
  -2   5   8     5399.30     4447.94    513.06 o
  -1   5   8      423.48      396.45     42.28 o
   0   5   8       48.20       59.63     18.31 o
  -8   6   8      524.40      481.86     37.38 o
  -7   6   8      537.96      427.40     44.55 o
  -6   6   8       70.13       52.25     27.83 o
  -5   6   8     1216.90     1070.14     97.49 o
  -4   6   8       46.81        9.63     31.75 o
  -3   6   8     2536.60     1945.65    247.22 o
  -2   6   8     1072.11      905.27     67.09 o
  -3  -7   9     1133.41     1133.33     51.70 o
  -2  -7   9       28.91       18.85     23.19 o
  -1  -7   9      187.03      137.68     60.93 o
   0  -7   9      131.41      112.27     23.73 o
   1  -7   9       94.05       96.80     61.54 o
  -5  -6   9      403.90      460.14     33.65 o
  -4  -6   9       17.05       -2.17     27.22 o
  -3  -6   9      549.88      537.75    112.39 o
  -2  -6   9      239.00      311.46     32.44 o
  -1  -6   9      790.47      915.45     32.14 o
   0  -6   9      298.10      278.69     36.64 o
   1  -6   9      501.72      482.00     86.07 o
   2  -6   9     1141.02     1058.55     24.01 o
  -6  -5   9     1356.13     1204.71     35.90 o
  -5  -5   9      110.21      125.62     29.85 o
  -4  -5   9     1693.37     1633.48    304.49 o
  -3  -5   9      277.03      336.70     22.62 o
  -2  -5   9     9752.53    10580.46    598.79 o
  -1  -5   9     4025.92     4232.77     56.85 o
   0  -5   9        4.72       -8.88     31.70 o
   1  -5   9     1878.06     1959.60     52.58 o
   2  -5   9        1.66       51.29     20.53 o
   3  -5   9      950.36      812.71    141.98 o
  -7  -4   9     1217.94     1258.03     54.07 o
  -6  -4   9      686.93      656.47     44.24 o
  -5  -4   9      685.73      702.25     37.74 o
  -4  -4   9       56.81      115.29     27.06 o
  -3  -4   9      174.63      211.92     33.83 o
  -2  -4   9     4990.27     5311.58    273.20 o
  -1  -4   9      156.07      138.04     25.50 o
   0  -4   9     3591.89     3496.47     97.67 o
   1  -4   9      463.80      507.24     20.90 o
   2  -4   9     1625.88     1397.79    155.94 o
   3  -4   9      122.30       79.16     27.47 o
  -8  -3   9      301.01      181.59     76.37 o
  -7  -3   9       34.57       49.14     36.16 o
  -6  -3   9        4.86      -35.26     35.26 o
  -5  -3   9      279.24      300.65     27.92 o
  -4  -3   9      814.17      884.05     69.16 o
  -3  -3   9       34.28       18.29     30.52 o
  -2  -3   9     1096.00     1059.31     27.23 o
  -1  -3   9     3677.20     3691.43    113.59 o
   0  -3   9       32.96       66.58     22.49 o
   1  -3   9      445.16      501.32     25.58 o
   2  -3   9       99.15       49.96     31.26 o
   3  -3   9      375.54      353.01     23.64 o
  -8  -2   9      684.77      775.58    418.18 o
  -7  -2   9     1157.99     1203.10    157.00 o
  -6  -2   9     9999.41    11286.24     73.22 o
  -5  -2   9     2931.13     3123.06    168.71 o
  -4  -2   9      738.50      810.58     42.48 o
  -3  -2   9     3714.62     4221.70     66.07 o
  -2  -2   9      292.19      336.93     28.42 o
  -1  -2   9      162.93      143.58     23.64 o
   0  -2   9      990.01     1001.15     35.40 o
   1  -2   9     1232.63     1227.40     32.07 o
   2  -2   9       76.48       21.31     61.10 o
   3  -2   9       22.31       51.01     25.79 o
  -8  -1   9       12.37        7.94     40.61 o
  -7  -1   9      328.33      288.35     41.10 o
  -6  -1   9     5284.93     5816.67     50.06 o
  -5  -1   9       83.61       66.94     58.76 o
  -4  -1   9     3362.02     3601.83    128.47 o
  -3  -1   9      338.17      389.82     29.18 o
  -2  -1   9     2048.45     2100.35     42.42 o
  -1  -1   9      285.65      285.28     21.82 o
   0  -1   9     6471.41     6578.49     98.91 o
   1  -1   9     2379.07     2475.50     31.57 o
   2  -1   9      192.30      100.42     34.50 o
  -9   0   9        6.50        3.02     39.53 o
  -8   0   9      428.50      288.52     44.50 o
  -7   0   9      644.13      601.58     44.26 o
  -6   0   9      642.48      492.71    191.39 o
  -5   0   9     3829.94     3681.43     71.15 o
  -4   0   9      617.51      564.00     35.42 o
  -3   0   9     1487.07     1611.66    115.08 o
  -2   0   9       36.85       68.66     26.08 o
  -1   0   9      177.85      201.62     33.55 o
   0   0   9     3438.25     3223.87    230.14 o
   1   0   9      597.67      586.21     50.54 o
   2   0   9     1590.24     1538.37     93.25 o
  -9   1   9      909.51      855.22    121.93 o
  -8   1   9     1254.93     1325.00    139.92 o
  -7   1   9     2536.56     2686.50     49.36 o
  -6   1   9      812.31      767.15     44.27 o
  -5   1   9       51.62       84.27     37.11 o
  -4   1   9      156.16      100.75     36.25 o
  -3   1   9      157.48      168.82     25.40 o
  -2   1   9       87.88       87.54     29.33 o
  -1   1   9      474.80      544.75     51.34 o
   0   1   9       19.59       -4.60     23.80 o
   1   1   9     3973.70     3512.07    716.70 o
  -9   2   9        9.77      -53.06     53.06 o
  -8   2   9     1423.74     1328.25     80.97 o
  -7   2   9      257.28      221.24     37.96 o
  -6   2   9      627.12      655.54     91.26 o
  -5   2   9     1687.12     1332.34    169.77 o
  -4   2   9     6594.90     5644.80    343.43 o
  -3   2   9     2371.09     2195.48    140.83 o
  -2   2   9       39.59       24.93     24.44 o
  -1   2   9     4650.39     4624.53    170.08 o
   0   2   9      499.93      508.38     21.81 o
  -8   3   9     1302.53     1033.28    158.96 o
  -7   3   9     1033.63      908.11    152.50 o
  -6   3   9      189.24      219.51     42.60 o
  -5   3   9       20.23       32.32     26.40 o
  -4   3   9     3230.31     2634.60    301.01 o
  -3   3   9      341.89      309.79     39.37 o
  -2   3   9     2334.24     2006.52    452.58 o
  -1   3   9     1107.41     1084.51     54.81 o
  -7   4   9      140.12      155.32     29.86 o
  -6   4   9       11.30      -22.85     31.75 o
  -5   4   9     1576.31     1197.89    134.06 o
  -4   4   9       42.15       25.31     24.20 o
  -3   4   9     3792.18     3328.67    490.11 o
  -2   4   9      140.17      102.76     33.99 o
  -5   5   9     2635.09     1603.91    178.22 o
  -4  -4  10      104.28       29.82     28.03 o
  -3  -4  10     2337.72     2381.70    470.63 o
  -2  -4  10      153.07       94.98     24.48 o
  -1  -4  10     1267.44     1144.55     32.83 o
  -5  -3  10      712.00      697.76     46.19 o
  -4  -3  10     1074.27     1155.28     42.52 o
  -3  -3  10       67.92       91.88     25.10 o
  -2  -3  10      480.06      503.03     36.30 o
  -1  -3  10       14.61       58.11     26.66 o
   0  -3  10       93.87       76.79     34.46 o
  -6  -2  10     1143.35     1110.63     37.15 o
  -5  -2  10      413.80      494.10     32.84 o
  -4  -2  10       32.84       44.29     31.02 o
  -3  -2  10      294.22      323.63     25.30 o
  -2  -2  10      609.35      608.73     57.62 o
  -1  -2  10      379.08      376.58     22.04 o
  -6  -1  10       74.76       69.98     71.87 o
  -5  -1  10      792.40      855.31     74.90 o
  -4  -1  10      617.30      553.57     31.81 o
  -3  -1  10     5553.71     5452.51    144.52 o
  -2  -1  10     2623.49     2542.22    267.12 o
  -1  -1  10       35.50       30.90     21.73 o
  -6   0  10      780.14      711.40     46.30 o
  -5   0  10       72.60       26.36     32.13 o
  -4   0  10       84.61       58.97     26.88 o
  -3   0  10     4258.77     4052.92     75.51 o
  -2   0  10      637.60      675.64     38.72 o
  -6   1  10       60.82       82.84     94.54 o
  -5   1  10      330.04      167.42     81.87 o
  -4   1  10      721.07      657.20     62.59 o
  -3   1  10        5.87        5.28     25.00 o
  -2   1  10     2454.01     2358.65     68.74 o
 
